# Supplementary material for: Lisinopril prevents bullous pemphigoid induced by dipeptidyl peptidase 4 inhibitors via the Mas receptor pathway
Source: Front Immunol. 2023 Jan 5;13:1084960. doi: 10.3389/fimmu.2022.1084960 (PMC9849361; doi:10.3389/fimmu.2022.1084960)
Supplement: Supplementary file 1 [file Table_1.xlsx]

## Sheet: BP_DrugA
MeSH ID	Drug A	a	b	c	d	ROR	ROR lower	ROR upper	Z score
D000077597	vildagliptin	473	6663	2961	11427934	273.981	247.913	302.79	110.038
D000069476	linagliptin	200	14844	3234	11419753	47.5769	41.2078	54.9303	52.6738
D008687	metformin	729	340475	2705	11094122	8.78148	8.09125	9.5306	52.0187
D000068900	sitagliptin	310	69836	3124	11364761	16.1485	14.3662	18.1519	46.6215
D000077594	nivolumab	229	41794	3205	11392803	19.4771	17.0275	22.2791	43.2977
C520853	alogliptin	87	3050	3347	11431547	97.4246	78.5152	120.888	41.5919
D008239	lysine	169	27847	3265	11406750	21.2025	18.1569	24.759	38.6028
D005907	gliclazide	130	22229	3304	11412368	20.2004	16.9447	24.0816	33.521
D005665	furosemide	375	286592	3059	11148005	4.76853	4.28335	5.30867	28.5324
C072379	repaglinide	74	10227	3360	11424370	24.6023	19.5248	31.0003	27.1574
C060343	lercanidipine	74	12403	3360	11422194	20.2822	16.0986	25.5531	25.5358
C582435	pembrolizumab	86	19527	3348	11415070	15.0161	12.117	18.6087	24.7536
D017298	bisoprolol	179	95437	3255	11339160	6.53381	5.62029	7.5958	24.4273
D006852	hydrochlorothiazide	281	244706	3153	11189891	4.07534	3.60696	4.60454	22.555
D017311	amlodipine	307	298695	3127	11135902	3.66023	3.25516	4.11569	21.684
D017257	ramipril	156	96139	3278	11338458	5.61268	4.77926	6.59142	21.0341
D020913	perindopril	89	31870	3345	11402727	9.51964	7.71036	11.7535	20.9523
D000077405	irbesartan	101	42656	3333	11391941	8.09289	6.63791	9.86679	20.679
D009536	niacinamide	23	1181	3411	11433416	65.2788	43.1489	98.7586	19.7825
D001241	aspirin	452	613408	2982	10821189	2.67397	2.42201	2.95213	19.4795
D000493	allopurinol	151	106950	3283	11327647	4.87153	4.13781	5.73534	19.0117
D000077769	rilmenidine	29	3019	3405	11431578	32.2496	22.3373	46.5604	18.5381
D000069059	atorvastatin	279	316879	3155	11117718	3.10261	2.74498	3.50684	18.1201
C579035	teneligliptin	17	751	3417	11433846	75.7454	46.7816	122.642	17.6009
D002990	clobetasol	53	15880	3381	11418717	11.2719	8.58949	14.792	17.4694
D013148	spironolactone	124	90033	3310	11344564	4.72041	3.94519	5.64797	16.955
D007190	indapamide	50	17684	3384	11416913	9.53911	7.21228	12.6166	15.8095
D017272	celiprolol	18	1476	3416	11433121	40.8162	25.6127	65.0446	15.6006
C515050	zopiclone	66	32825	3368	11401772	6.80675	5.33379	8.68647	15.4155
D000069465	febuxostat	43	13562	3391	11421035	10.6788	7.90111	14.433	15.4081
D004656	enalapril	87	56385	3347	11378212	5.24534	4.23902	6.49056	15.25
D003622	dapsone	29	5657	3405	11428940	17.2068	11.9278	24.8223	15.219
C485333	tafluprost	18	1649	3416	11432948	36.5336	22.932	58.2027	15.1439
D000638	amiodarone	85	54865	3349	11379732	5.2643	4.24402	6.52985	15.111
C057619	glimepiride	81	50753	3353	11383844	5.4185	4.34599	6.75568	15.0162
C102817	voglibose	24	3949	3410	11430648	20.3723	13.6192	30.4741	14.6705
D008911	minocycline	39	12583	3395	11422014	10.4276	7.60131	14.3047	14.5355
C087255	mitiglinide	14	940	3420	11433657	49.792	29.3435	84.4902	14.485
C017673	fluindione	36	10713	3398	11423884	11.2975	8.13066	15.6978	14.447
D000068756	valsartan	151	157338	3283	11277259	3.29667	2.80025	3.8811	14.3262
C015568	urapidil	25	4716	3409	11429881	17.7738	11.9802	26.3692	14.2986
D000068577	nebivolol	55	26817	3379	11407780	6.92413	5.30323	9.04047	14.2207
D061267	insulin aspart	82	57259	3352	11377338	4.86079	3.90388	6.05226	14.1365
C081643	candesartan	46	19056	3388	11415541	8.13353	6.07819	10.8839	14.1034
C006480	althiazide	15	1278	3419	11433319	39.2495	23.566	65.3705	14.1004
C077793	candesartan cilexetil	53	25613	3381	11408984	6.9826	5.32182	9.16166	14.0244
D011239	prednisolone	125	119327	3309	11315270	3.58211	2.99599	4.28291	13.9964
C054218	manidipine	15	1370	3419	11433227	36.6134	21.9876	60.9681	13.8386
C053267	cefpodoxime proxetil	15	1478	3419	11433119	33.9377	20.3848	56.5012	13.5523
D000074324	ipilimumab	45	20429	3389	11414168	7.41888	5.52672	9.95884	13.3405
D008277	magnesium oxide	58	35832	3376	11398765	5.46528	4.21499	7.08645	12.8148
D000077333	telmisartan	49	27174	3385	11407423	6.07675	4.58229	8.05861	12.5297
D001623	betamethasone	36	15505	3398	11419092	7.80259	5.61637	10.8398	12.2479
C053268	cefpodoxime	11	892	3423	11433705	41.1915	22.7075	74.7217	12.2372
C095285	silodosin	23	6081	3411	11428516	12.6725	8.40307	19.111	12.1151
C045621	miglitol	14	1917	3420	11432680	24.4134	14.4158	41.3445	11.8875
D019821	simvastatin	173	235908	3261	11198689	2.51837	2.16115	2.93464	11.8341
D009257	nafronyl	11	1040	3423	11433557	35.3292	19.4858	64.0544	11.7421
D000077144	clopidogrel	128	152814	3306	11281783	2.85839	2.39558	3.41062	11.654
D000077205	pioglitazone	59	43156	3375	11391441	4.6144	3.56662	5.97	11.6367
C403769	certoparin	9	627	3425	11433970	47.9194	24.7955	92.6082	11.5112
D020108	nicorandil	24	7624	3410	11426973	10.5489	7.05616	15.7704	11.4837
C010651	buflomedil	9	637	3425	11433960	47.1671	24.408	91.1477	11.4654
C011175	betamethasone dipropionate	20	5243	3414	11429354	12.7705	8.22152	19.8365	11.3364
C018222	azosemide	15	2664	3419	11431933	18.8268	11.3213	31.3083	11.3118
D014237	trichlormethiazide	15	2700	3419	11431897	18.5758	11.1705	30.8902	11.2605
C047638	alfuzosin	27	10334	3407	11424263	8.76095	5.99616	12.8006	11.2183
C445659	bilastine	10	966	3424	11433631	34.5679	18.5231	64.5108	11.1301
D001960	bromazepam	30	13707	3404	11420890	7.34327	5.1242	10.5233	10.8608
C021322	prednisolone succinate	27	11225	3407	11423372	8.06491	5.51999	11.7831	10.7915
C108475	pitavastatin	21	6650	3413	11427947	10.5738	6.88043	16.2496	10.7575
D005050	etretinate	6	239	3428	11434358	83.7383	37.2204	188.394	10.7028
D000077265	donepezil	41	25696	3393	11408901	5.36511	3.94216	7.30167	10.6839
C108476	bepotastine	11	1448	3423	11433149	25.3737	14.0071	45.9641	10.6675
D007336	isophane insulin	24	9209	3410	11425388	8.73203	5.84151	13.0528	10.5652
C001584	benfluorex	7	422	3427	11434175	55.3447	26.2037	116.893	10.5214
C583175	anagliptin	5	139	3429	11434458	119.951	49.1212	292.913	10.5094
D006919	hydroxyzine	52	41602	3382	11392995	4.21069	3.20135	5.53826	10.2817
D004145	diosmin	14	2990	3420	11431607	15.6509	9.24793	26.4869	10.2467
D000068836	rivastigmine	33	18921	3401	11415676	5.85416	4.15376	8.25066	10.0939
D001545	benserazide	23	9376	3411	11425221	8.21662	5.44989	12.3879	10.0546
D000069438	ezetimibe	64	62158	3370	11372439	3.47462	2.71297	4.45009	9.86557
C552956	vonoprazan	11	1869	3423	11432728	19.6574	10.857	35.5912	9.83377
D002034	bumetanide	29	15642	3405	11418955	6.21749	4.31251	8.96396	9.79002
D010891	piribedil	7	566	3427	11434031	41.2636	19.5671	87.0175	9.77198
C019476	mecobalamin	18	6198	3416	11428399	9.71602	6.10993	15.4504	9.60762
D014292	trimetazidine	15	4187	3419	11430410	11.9771	7.20599	19.9071	9.5785
C050504	tianeptine	9	1218	3425	11433379	24.6666	12.7924	47.5626	9.56854
D001262	atenolol	92	113435	3342	11321162	2.74742	2.23322	3.38002	9.55939
D006569	hesperidin	12	2567	3422	11432030	15.617	8.84851	27.563	9.48189
D017035	pravastatin	69	73635	3365	11360962	3.1637	2.49245	4.01571	9.4661
C502994	saxagliptin	22	9707	3412	11424890	7.58893	4.98783	11.5465	9.46486
D000077409	tamsulosin	73	82170	3361	11352427	3.00075	2.37948	3.78423	9.28429
C572941	ipragliflozin	5	259	3429	11434338	64.3745	26.5525	156.071	9.21739
D000074	acenocoumarol	20	8535	3414	11426062	7.84259	5.05059	12.178	9.17313
D005905	glyburide	43	35369	3391	11399228	4.08689	3.02472	5.52207	9.16797
C060285	lacidipine	8	1096	3426	11433501	24.3597	12.1416	48.8729	8.98777
D005702	galantamine	15	5158	3419	11429439	9.72156	5.84995	16.1555	8.77654
D020909	acarbose	15	5158	3419	11429439	9.72156	5.84995	16.1555	8.77654
C008088	alfacalcidol	22	11320	3412	11423277	6.50666	4.27679	9.89915	8.7477
C000627974	cemiplimab	5	326	3429	11434271	51.1438	21.1317	123.781	8.72516
D009543	nifedipine	46	42401	3388	11392196	3.64792	2.72661	4.88054	8.71374
D064747	lansoprazole	98	136741	3336	11297856	2.42715	1.9853	2.96734	8.64887
D000070	acebutolol	13	4133	3421	11430464	10.5097	6.09095	18.134	8.45201
D000077402	pantoprazole	132	212136	3302	11222461	2.11481	1.77702	2.5168	8.43536
D000077786	torsemide	37	31218	3397	11403379	3.97864	2.87709	5.50195	8.34965
D009643	norfloxacin	9	1850	3425	11432747	16.2391	8.4287	31.2868	8.3311
C065166	imidapril	8	1494	3426	11433103	17.8697	8.91272	35.8279	8.12347
D013988	ticlopidine	13	4581	3421	11430016	9.4815	5.49553	16.3585	8.08333
D061386	human insulin	75	98781	3359	11335816	2.5623	2.03804	3.22143	8.056
C062720	mosapride	13	4759	3421	11429838	9.12672	5.29005	15.746	7.9467
D013974	thyroxine	199	381092	3235	11053505	1.78422	1.54619	2.0589	7.92535
D000081226	sennoside	44	44431	3390	11390166	3.32734	2.47103	4.48039	7.91917
D008559	memantine	27	19617	3407	11414980	4.61142	3.15687	6.73614	7.90581
D000077545	eplerenone	15	6471	3419	11428126	7.74811	4.66312	12.874	7.90328
D018967	risperidone	74	98644	3360	11335953	2.53093	2.01005	3.18678	7.89854
C571886	insulin degludec	19	10330	3415	11424267	6.15306	3.9182	9.66263	7.89074
D007328	insulin	53	60457	3381	11374140	2.94919	2.2481	3.86892	7.80928
C013486	diflucortolone valerate	5	499	3429	11434098	33.4121	13.8372	80.6786	7.80153
D002506	cephalexin	29	22847	3405	11411750	4.25406	2.95097	6.13257	7.75916
D008803	mianserin	12	4272	3422	11430325	9.38272	5.31898	16.5512	7.73129
D000068538	dutasteride	25	17765	3409	11416832	4.71296	3.17912	6.98682	7.71791
D002220	carbamazepine	45	48596	3389	11386001	3.11108	2.31804	4.17544	7.5601
C121345	desloratadine	19	11213	3415	11423384	5.66808	3.60949	8.90074	7.53474
D002233	carbocysteine	16	8160	3418	11426437	6.55494	4.00921	10.7171	7.49602
D000077583	quinapril	21	13945	3413	11420652	5.03913	3.28016	7.74134	7.38287
D009530	nicergoline	6	996	3428	11433601	20.0925	8.99866	44.8632	7.32092
C061679	azelnidipine	8	2022	3426	11432575	13.2028	6.58824	26.4583	7.2757
D056604	grape seed extract	6	1028	3428	11433569	19.467	8.71917	43.4633	7.24442
D012441	Saccharomyces cerevisiae	9	2732	3425	11431865	10.9956	5.71005	21.1737	7.17128
D018120	finasteride	33	31603	3401	11402994	3.50105	2.48442	4.93367	7.15991
C065927	cilnidipine	8	2110	3426	11432487	12.652	6.31378	25.3532	7.15615
C547512	eldecalcitol	8	2143	3426	11432454	12.4572	6.21666	24.9622	7.11259
D004318	doxycycline	36	36964	3398	11397633	3.26674	2.35194	4.53736	7.06202
D000536	aluminum hydroxide	25	20436	3409	11414161	4.09601	2.76306	6.072	7.02009
D064098	esomeprazole	114	198109	3320	11236488	1.94757	1.61581	2.34745	6.99604
D000069605	olopatadine	15	8224	3419	11426373	6.09561	3.66904	10.127	6.97904
C472181	efalizumab	9	2914	3425	11431683	10.3087	5.35369	19.8496	6.97903
C112528	luliconazole	3	176	3431	11434421	56.807	18.1371	177.925	6.93503
D000075	acepromazine	6	1171	3428	11433426	17.0895	7.65649	38.1444	6.92902
C472067	levocetirizine	20	14226	3414	11420371	4.70288	3.02925	7.30116	6.89863
D002744	chlorpheniramine	19	13147	3415	11421450	4.83345	3.07816	7.58968	6.84376
D005436	floxacillin	11	4651	3423	11429946	7.89739	4.36633	14.284	6.83487
D000551	ambroxol	12	5550	3422	11429047	7.22135	4.09447	12.7362	6.82934
C005553	crotamiton	4	433	3430	11434164	30.7952	11.4991	82.4706	6.81933
D008620	meprobamate	8	2387	3426	11432210	11.1836	5.58181	22.4071	6.80975
D013015	sotalol	20	14557	3414	11420040	4.59581	2.96031	7.13489	6.79612
C005425	pantethine	6	1247	3428	11433350	16.0479	7.1907	35.8149	6.77655
D017610	calcium compound	59	82100	3375	11352497	2.41728	1.86854	3.12716	6.71882
C521273	azilsartan	3	202	3431	11434395	49.4951	15.822	154.832	6.70572
C557413	azilsartan medoxomil	9	3216	3425	11431381	9.34038	4.85128	17.9834	6.68493
C040972	saw palmetto extract	11	4900	3423	11429697	7.49591	4.14451	13.5574	6.66271
C061004	benidipine	8	2549	3426	11432048	10.4727	5.22737	20.9812	6.62521
D010431	pentoxifylline	11	5001	3423	11429596	7.34446	4.06083	13.2833	6.59534
D009566	nitrate	4	492	3430	11434105	27.1021	10.1256	72.5413	6.56876
D011241	prednisone	144	280867	3290	11153730	1.73815	1.47095	2.05388	6.49161
D063325	tiapride	7	2060	3427	11432537	11.336	5.39331	23.8267	6.40643
D007980	levodopa	46	59902	3388	11374695	2.57818	1.92713	3.44917	6.37783
D012837	silver sulfadiazine	7	2107	3427	11432490	11.0831	5.27313	23.2944	6.34714
C015808	difluprednate	8	2853	3426	11431744	9.3565	4.67079	18.7429	6.30837
D015784	betaxolol	7	2168	3427	11432429	10.7712	5.12491	22.6381	6.2721
C072630	isopropyl unoprostone	2	81	3432	11434516	82.2651	20.2188	334.715	6.15926
D000077407	cilostazol	14	8985	3420	11425612	5.20551	3.07839	8.80243	6.15531
C038974	amorolfine	3	282	3431	11434315	35.4537	11.3603	110.645	6.14508
D013999	timolol	26	26166	3408	11408431	3.32631	2.26103	4.89348	6.10206
C044610	etizolam	12	6992	3422	11427605	5.73133	3.25004	10.107	6.0324
C526675	fesoterodine	13	8166	3421	11426431	5.3173	3.08298	9.17091	6.00857
C575086	tofogliflozin	2	91	3432	11434506	73.2249	18.0304	297.38	6.00462
C020748	ferrous sulfate	36	44239	3398	11390358	2.72779	1.96397	3.78868	5.98689
D009173	mycophenolic acid	55	81893	3379	11352704	2.25646	1.72854	2.9456	5.98475
D019808	losartan	80	137325	3354	11297272	1.96223	1.5719	2.44949	5.95683
D000078305	zonisamide	14	9608	3420	11424989	4.86771	2.8787	8.231	5.90527
C504882	topiroxostat	2	104	3432	11434493	64.0717	15.8063	259.718	5.8257
C051883	maxacalcitol	4	718	3430	11433879	18.571	6.94696	49.6449	5.82362
D015736	felodipine	15	11159	3419	11423438	4.49121	2.70365	7.46064	5.80109
C005253	picloxydine	2	106	3432	11434491	62.8628	15.512	254.754	5.80006
D044966	anti-retroviral agent	3	349	3431	11434248	28.6472	9.18989	89.3007	5.78381
D064750	rabeprazole	31	36586	3403	11398011	2.83801	1.99238	4.04256	5.77904
D002606	charcoal	5	1252	3429	11433345	13.3159	5.52916	32.0689	5.77338
C064357	naftopidil	5	1270	3429	11433327	13.1272	5.45092	31.6135	5.7417
C023850	Tacalcitol	2	113	3432	11434484	58.9686	14.5627	238.781	5.71376
D014287	trimebutine	7	2687	3427	11431910	8.69031	4.13579	18.2605	5.70742
C007975	hydrocortisone butyrate	5	1320	3429	11433277	12.6299	5.24477	30.4139	5.656
Z022	topical antibiotic	4	790	3430	11433807	16.8783	6.31535	45.1089	5.63454
D014147	tramadol	80	142623	3354	11291974	1.88846	1.51281	2.35739	5.61823
D000068718	rosuvastatin	72	125125	3362	11309472	1.93568	1.53256	2.44482	5.54353
D017985	dalteparin	13	9322	3421	11425275	4.65745	2.70054	8.0324	5.53267
C005701	picosulfate sodium	10	5866	3424	11428731	5.69013	3.05719	10.5907	5.48568
D000077443	acamprosate	5	1450	3429	11433147	11.4974	4.7752	27.6827	5.4474
C084599	clotiazepam	5	1466	3429	11433131	11.3719	4.72316	27.3801	5.42302
D000069036	insulin glargine	81	148385	3353	11286212	1.83743	1.4739	2.29061	5.40887
D002119	calcium carbonate	44	65824	3390	11368773	2.24173	1.66488	3.01843	5.31848
D016620	enprostil	1	15	3433	11434582	222.052	29.3226	1681.55	5.23063
D010644	phenprocoumon	11	7680	3423	11426917	4.78138	2.64427	8.64571	5.17761
C058249	ebastine	5	1657	3429	11432940	10.0609	4.17937	24.2195	5.1508
Z004	lactic acid bacteria preparation	31	41208	3403	11393389	2.51867	1.76822	3.58762	5.11793
D016572	cyclosporine	48	76558	3386	11358039	2.10313	1.5816	2.79664	5.11291
C111212	nalfurafine	2	176	3432	11434421	37.8603	9.3907	152.641	5.10869
D008140	lorazepam	69	126117	3365	11308480	1.83863	1.44859	2.33369	5.00647
D001624	betamethasone valerate	7	3509	3427	11431088	6.65408	3.16745	13.9787	5.00422
C023724	prednisolone valerate acetate	2	190	3432	11434407	35.0706	8.70377	141.312	5.00316
D001379	azathioprine	35	50309	3399	11384288	2.33011	1.66996	3.25123	4.97722
C052785	rebamipide	14	12382	3420	11422215	3.77626	2.23342	6.38488	4.95873
C000613593	durvalumab	6	2648	3428	11431949	7.55636	3.38928	16.8468	4.9439
C034532	camostat	3	590	3431	11434007	16.9452	5.44671	52.7181	4.88714
C052035	trandolapril	8	4729	3426	11429868	5.64384	2.8185	11.3014	4.88495
C010052	mizoribine	4	1155	3430	11433442	11.5441	4.32283	30.8286	4.88107
D013496	suprofen	1	24	3433	11434573	138.783	18.7691	1026.19	4.83257
D019782	riluzole	4	1187	3430	11433410	11.2329	4.20647	29.996	4.82675
D015738	famotidine	38	58185	3396	11376412	2.18781	1.58895	3.01239	4.7978
C007288	dexpanthenol	5	2062	3429	11432535	8.08456	3.35925	19.4568	4.66424
C016600	ferrous citrate	7	4007	3427	11430590	5.82684	2.77392	12.2397	4.65426
D000077340	fluvastatin	10	7754	3424	11426843	4.30394	2.31271	8.00961	4.60576
C009500	tolfenamic acid	1	32	3433	11434565	104.087	14.2187	761.962	4.57366
D015760	alfentanil	3	711	3431	11433886	14.0613	4.52193	43.7246	4.56693
D000069461	bendamustine	14	13838	3420	11420759	3.3785	1.99823	5.71217	4.54362
D010426	pentosan sulfuric polyester	8	5352	3426	11429245	4.9866	2.49045	9.9846	4.5359
D000069283	rituximab	54	97512	3380	11337085	1.85746	1.41949	2.43058	4.5131
C524644	yokukansan	3	737	3431	11433860	13.5652	4.36276	42.1784	4.50521
D010076	oxazepam	16	17327	3418	11417270	3.08452	1.88706	5.04181	4.493
C035058	azulene sulfonate sodium	6	3189	3428	11431408	6.27416	2.8146	13.986	4.49019
D019386	alendronate	48	83989	3386	11350608	1.9158	1.44074	2.54751	4.47142
D014580	ursodeoxycholic acid	19	22732	3415	11411865	2.79307	1.779	4.38519	4.46295
C065049	taltirelin	1	37	3433	11434560	90.021	12.3475	656.311	4.43981
D002112	calcifediol	4	1442	3430	11433155	9.24627	3.46354	24.6839	4.4397
D006118	griseofulvin	2	289	3432	11434308	23.0566	5.7364	92.6723	4.42118
C495910	ramelteon	8	5588	3426	11429009	4.7759	2.38527	9.56251	4.41417
D000082	acetaminophen	231	580417	3203	10854180	1.34869	1.18008	1.54139	4.39
C010846	alverine	3	794	3431	11433803	12.5913	4.05022	39.1438	4.37712
D004109	dilazep	2	299	3432	11434298	22.2854	5.54543	89.5585	4.37375
C402943	hochu-ekki-to	2	300	3432	11434297	22.2111	5.52703	89.2586	4.36909
C015408	oxatomide	2	305	3432	11434292	21.847	5.43683	87.7887	4.34604
D011405	propafenone	9	7041	3425	11427556	4.26482	2.2162	8.20717	4.34273
D014282	trihexyphenidyl	7	4597	3427	11430000	5.07874	2.41798	10.6674	4.29187
D003898	desonide	5	2440	3429	11432157	6.83189	2.83921	16.4393	4.28932
D008276	magnesium hydroxide	17	20149	3417	11414448	2.81842	1.74967	4.54	4.25988
C014477	diflorasone diacetate	2	330	3432	11434267	20.1919	5.02666	81.11	4.23606
C011019	barbexaclone	1	46	3433	11434551	72.4082	9.98263	525.206	4.23591
D000547	amantadine	13	13395	3421	11421202	3.24011	1.87893	5.58737	4.22863
C035276	eicosapentaenoic acid ethyl ester	7	4719	3427	11429878	4.94738	2.35548	10.3914	4.22274
C003321	polystyrene sulfonate	8	5982	3426	11428615	4.46118	2.22816	8.93208	4.22192
C025292	diacerhein	4	1614	3430	11432983	8.2608	3.09484	22.0498	4.21537
D008520	medigoxin	4	1619	3430	11432978	8.23528	3.08529	21.9816	4.20921
D011092	polyethylene glycol	20	26050	3414	11408547	2.5656	1.6528	3.98251	4.19972
D014700	verapamil	26	38035	3408	11396562	2.28594	1.55394	3.36275	4.19833
D000078785	mirtazapine	35	57398	3399	11377199	2.04106	1.46282	2.84787	4.1981
D000068557	olmesartan medoxomil	26	38474	3408	11396123	2.25977	1.53615	3.32424	4.13987
C028457	cyamemazine	7	4879	3427	11429718	4.78507	2.27824	10.0503	4.13474
C041075	rilmazafone	3	922	3431	11433675	10.8431	3.48893	33.6992	4.11991
D004464	econazole	4	1697	3430	11432900	7.8567	2.94363	20.97	4.11549
C040656	loxoprofen	14	15552	3420	11419045	3.0057	1.77779	5.08171	4.10749
D000078222	tinzaparin	8	6285	3426	11428312	4.24599	2.12073	8.50105	4.08248
D017315	cilazapril	3	971	3431	11433626	10.2959	3.31315	31.9955	4.03073
D014814	vitamin U	1	58	3433	11434539	57.4271	7.95188	414.728	4.01547
C437965	olmesartan	14	15941	3420	11418656	2.93225	1.73436	4.95751	4.0152
D016589	astemizole	1	60	3433	11434537	55.5129	7.69111	400.68	3.98299
C522181	apixaban	48	90156	3386	11344441	1.78379	1.34147	2.37195	3.98044
D013256	steroid	9	7977	3425	11426620	3.76409	1.95609	7.24322	3.96907
C061957	polaprezinc	3	1009	3431	11433588	9.90813	3.18858	30.7884	3.96459
D004110	diltiazem	39	69240	3395	11365357	1.88561	1.37508	2.58567	3.93723
D015034	zinc oxide	3	1052	3431	11433545	9.50311	3.05844	29.5278	3.89267
D007520	isocarboxazid	1	67	3433	11434530	49.713	6.89923	358.211	3.87688
D015283	citalopram	88	194683	3346	11239914	1.51842	1.2287	1.87645	3.8667
D009853	omeprazole	136	326599	3298	11107998	1.40252	1.18144	1.66497	3.86518
D002436	cefatrizine	1	68	3433	11434529	48.9819	6.79922	352.868	3.86259
C519076	iguratimod	2	437	3432	11434160	15.2477	3.79974	61.1868	3.84303
C005272	naftazone	1	70	3433	11434527	47.5824	6.60766	342.646	3.83461
D015575	roxithromycin	3	1092	3431	11433505	9.15498	2.94658	28.4444	3.82835
C543333	ramucirumab	5	3008	3429	11431589	5.54155	2.30336	13.3322	3.8228
C431707	efinaconazole	3	1101	3431	11433496	9.08013	2.92252	28.2115	3.8142
D017292	doxazosin	20	28492	3414	11406105	2.34521	1.51084	3.64034	3.79948
C055085	calcipotriene	8	6949	3426	11427648	3.84005	1.91806	7.68798	3.79899
D002976	clenbuterol	4	2028	3430	11432569	6.57418	2.46358	17.5436	3.7604
C047681	pranlukast	3	1145	3431	11433452	8.73117	2.81037	27.1257	3.74664
D028321	plant preparation	10	10222	3424	11424375	3.2641	1.75412	6.07387	3.73365
D005996	nitroglycerin	31	52913	3403	11381684	1.95949	1.37569	2.79104	3.72733
C053090	epinastine	4	2073	3430	11432524	6.43145	2.41014	17.1623	3.71665
D014859	warfarin	83	184788	3351	11249809	1.50791	1.21275	1.87491	3.69555
D007464	clioquinol	1	82	3433	11434515	40.6191	5.65217	291.907	3.68133
D017255	acitretin	6	4448	3428	11430149	4.49777	2.01814	10.0241	3.67732
D007559	ivermectin	5	3231	3429	11431366	5.15898	2.14445	12.4111	3.6633
D005601	framycetin	1	84	3433	11434513	39.652	5.51915	284.877	3.6579
D010232	paraffin	5	3250	3429	11431347	5.12881	2.13192	12.3385	3.65022
D002762	cholecalciferol	123	295972	3311	11138625	1.39806	1.16774	1.67381	3.64839
D046934	ginkgolide	6	4563	3428	11430034	4.38437	1.96728	9.7712	3.61492
C120141	hange-koboku-to	1	89	3433	11434508	37.4243	5.21248	268.697	3.60162
C057710	cefditoren pivoxil	3	1254	3431	11433343	7.97216	2.5664	24.7645	3.5898
C001671	magnesium trisilicate	9	9082	3425	11425515	3.3058	1.718	6.36104	3.58056
D019818	clavulanic acid	27	45511	3407	11389086	1.98319	1.35785	2.89653	3.54278
D008750	methyldopa	6	4703	3428	11429894	4.25381	1.90873	9.48006	3.54105
D011196	potassium permanganate	1	97	3433	11434500	34.3377	4.7869	246.314	3.51765
D005447	fluocinonide	5	3475	3429	11431122	4.79663	1.99393	11.5389	3.50089
C431566	degarelix	5	3490	3429	11431107	4.77601	1.98536	11.4892	3.49128
D014049	tolperisone	2	569	3432	11434028	11.7103	2.92036	46.9573	3.47253
C030397	isosorbide mononitrate	19	28560	3415	11406037	2.22198	1.4153	3.48843	3.46934
C571216	brodalumab	2	580	3432	11434017	11.4882	2.8651	46.0646	3.44562
D005424	flecainide	10	11259	3424	11423338	2.96319	1.59246	5.51379	3.42855
C000594389	atezolizumab	7	6383	3427	11428214	3.65711	1.74142	7.68019	3.4253
C038131	epalrestat	2	597	3432	11434000	11.1611	2.7837	44.7497	3.40501
D008981	molsidomine	4	2512	3430	11432085	5.30728	1.98919	14.1601	3.33356
D013752	tetracycline	5	3773	3429	11430824	4.41767	1.83649	10.6267	3.31732
C005865	troxerutin	2	637	3432	11433960	10.4602	2.60927	41.9335	3.31381
C403315	diquafosol	1	120	3433	11434477	27.7563	3.87687	198.72	3.30922
D007660	ketoprofen	10	11794	3424	11422803	2.82864	1.52017	5.26336	3.28194
D020912	moclobemide	2	653	3432	11433944	10.2039	2.54547	40.9038	3.27892
C008205	isopropyl myristate	3	1503	3431	11433094	6.65128	2.14166	20.6567	3.27721
D018723	bethanechol	3	1510	3431	11433087	6.62044	2.13174	20.5608	3.26918
D000069549	ustekinumab	24	41047	3410	11393550	1.95359	1.30743	2.91911	3.26827
D017592	skin care	5	3992	3429	11430605	4.17524	1.73576	10.0432	3.1914
C030814	menatetrenone	3	1585	3431	11433012	6.30713	2.03096	19.5867	3.18548
D004733	enema	3	1623	3431	11432974	6.15944	1.98345	19.1276	3.14457
D004008	diclofenac	42	86590	3392	11348007	1.62273	1.1969	2.20005	3.11738
D000069557	travoprost	8	8937	3426	11425660	2.98533	1.49127	5.97625	3.08849
D017984	enoxaparin	30	56911	3404	11377686	1.76193	1.22986	2.5242	3.08797
D014221	triamcinolone	9	10707	3425	11423890	2.80368	1.45713	5.3946	3.08745
D008899	mineral oil	3	1680	3431	11432917	5.95043	1.91622	18.4779	3.08495
D006143	guanabenz	1	151	3433	11434446	22.0579	3.0861	157.659	3.08303
D013012	sorbitol	2	759	3432	11433838	8.77876	2.1906	35.1805	3.06721
C551624	suvorexant	8	9013	3426	11425584	2.96014	1.47869	5.9258	3.06457
D005290	ferric compound	4	2888	3430	11431709	4.61615	1.73033	12.3149	3.05523
D011134	polysaccharide	4	2888	3430	11431709	4.61615	1.73033	12.3149	3.05523
D000069552	rivaroxaban	63	143264	3371	11291333	1.47296	1.14796	1.88997	3.04488
D004077	digoxin	33	64761	3401	11369836	1.70352	1.20897	2.40038	3.04461
C028994	betamethasone phosphate	4	2915	3430	11431682	4.57338	1.71431	12.2007	3.03665
C020168	loprazolam	2	776	3432	11433821	8.58643	2.1427	34.4084	3.03602
C029424	hydrazine	1	159	3433	11434438	20.9481	2.93177	149.678	3.03209
D000077585	terlipressin	1	159	3433	11434438	20.9481	2.93177	149.678	3.03209
D000077287	levetiracetam	37	75047	3397	11359550	1.64867	1.19234	2.27965	3.02402
D007538	isoniazid	11	14772	3423	11419825	2.48431	1.37419	4.49123	3.01216
D010577	petrolatum	3	1758	3431	11432839	5.68638	1.83127	17.6571	3.00655
C087958	minodronate	2	797	3432	11433800	8.36017	2.08633	33.5001	2.99842
D000584	amiloride	7	7580	3427	11427017	3.07927	1.46636	6.46628	2.97125
C479079	insulin glulisine	7	7629	3427	11426968	3.05948	1.45694	6.4247	2.95423
C041836	irsogladine	2	829	3432	11433768	8.03744	2.00593	32.2047	2.94297
C006723	benzyl benzoate	1	176	3433	11434421	18.9246	2.65016	135.14	2.93172
C033273	Gestodene	2	836	3432	11433761	7.97013	1.98916	31.9346	2.93113
C038462	shakuyaku-kanzo-to	2	842	3432	11433755	7.91333	1.97501	31.7067	2.92105
D000527	prostaglandin E1	5	4511	3429	11430086	3.6947	1.53608	8.88676	2.91857
D013670	99mTc-pertechnetate	1	181	3433	11434416	18.4019	2.57735	131.386	2.90402
C036596	bifonazole	1	185	3433	11434412	18.004	2.52191	128.531	2.88239
D020799	pancrelipase	5	4608	3429	11429989	3.61689	1.50375	8.69953	2.87107
C071192	entacapone	8	9720	3426	11424877	2.74466	1.37108	5.49432	2.85124
D002997	clomipramine	6	6237	3428	11428360	3.20715	1.43926	7.14657	2.85073
D000068238	lubiprostone	6	6332	3428	11428265	3.159	1.41766	7.03925	2.81375
C002113	acid citrate dextrose	1	200	3433	11434397	16.6537	2.33369	118.844	2.80522
D000077338	latanoprost	17	28760	3417	11405837	1.97307	1.22495	3.17809	2.79425
C034635	fludrocortisone acetate	4	3297	3430	11431300	4.04336	1.51575	10.7859	2.79083
D001539	bendroflumethiazide	9	11865	3425	11422732	2.52979	1.31482	4.86747	2.7797
D017963	azithromycin	26	50242	3408	11384355	1.72868	1.17517	2.54291	2.77969
C120662	calcium acetate	6	6442	3428	11428155	3.10503	1.39345	6.91894	2.77162
C059238	limaprost	3	2057	3431	11432540	4.8597	1.56526	15.088	2.73514
D061266	short-acting insulin	1	216	3433	11434381	15.42	2.1616	110	2.72896
D005990	glycerol	4	3413	3430	11431184	3.9059	1.46425	10.419	2.72179
D008704	methazolamide	1	220	3433	11434377	15.1397	2.12248	107.991	2.71077
C020960	brotizolam	7	8472	3427	11426125	2.75484	1.31191	5.7848	2.67726
C078456	denileukin diftitox	1	230	3433	11434367	14.4814	2.03058	103.276	2.66669
D004926	Escherichia coli	1	237	3433	11434360	14.0537	1.97086	100.213	2.63694
C016986	apraclonidine	1	244	3433	11434353	13.6505	1.91454	97.3266	2.60806
C000609138	avelumab	2	1056	3432	11433541	6.30957	1.57526	25.2724	2.60186
C044237	Haemophilus influenzae type b vaccine	1	247	3433	11434350	13.4847	1.89138	96.1398	2.59593
C552171	edoxaban	5	5218	3429	11429379	3.1939	1.32796	7.68169	2.59348
D000069583	pregabalin	73	180126	3361	11254471	1.35707	1.07617	1.7113	2.58034
D000069444	omalizumab	19	35124	3415	11399473	1.80569	1.15018	2.8348	2.56804
C043482	moxonidine	4	3702	3430	11430895	3.60089	1.34997	9.60497	2.55949
C004280	thiocolchicoside	2	1100	3432	11433497	6.05716	1.51233	24.2601	2.54429
D001621	betahistine	5	5352	3429	11429245	3.11389	1.29471	7.48919	2.53686
C055185	tosufloxacin	1	267	3433	11434330	12.4746	1.75022	88.9118	2.51861
D006220	haloperidol	17	30784	3417	11403813	1.84302	1.14422	2.96858	2.51394
C413685	entecavir	6	7164	3428	11427433	2.79192	1.25299	6.22101	2.51172
C035287	prednicarbate	1	269	3433	11434328	12.3818	1.73725	88.2483	2.5112
D000077291	terbinafine	8	10995	3426	11423602	2.42611	1.21199	4.85648	2.50297
C030848	eperisone	2	1140	3432	11433457	5.84461	1.45932	23.4078	2.49391
C038366	ibudilast	1	278	3433	11434319	11.981	1.68121	85.3812	2.47851
C111827	brinzolamide	6	7288	3428	11427309	2.74439	1.23166	6.11506	2.46973
D013726	terbutaline	5	5519	3429	11429078	3.01963	1.25553	7.26238	2.46824
D005473	fluoxetine	40	90394	3394	11344203	1.47905	1.08286	2.02019	2.46042
C574276	cobimetinib	3	2419	3431	11432178	4.13232	1.33114	12.8281	2.45491
D015032	zinc	7	9276	3427	11425321	2.51589	1.19815	5.28289	2.43763
D002230	carbidopa	25	51430	3409	11383167	1.62315	1.09509	2.40584	2.41244
D005913	glipizide	24	48895	3410	11385702	1.6389	1.09685	2.44883	2.41115
C121414	dai-kenchu-to	2	1224	3432	11433373	5.44347	1.35928	21.7994	2.39362
D000068737	tolterodine	11	17810	3423	11416787	2.05999	1.13952	3.72399	2.39235
D013634	tannin	1	306	3433	11434291	10.8846	1.52786	77.5434	2.38312
C093230	fexofenadine	28	59510	3406	11375087	1.57137	1.08322	2.27951	2.38115
C508420	continuous erythropoietin receptor activator	5	5764	3429	11428833	2.89121	1.20216	6.95343	2.37123
C508854	netupitant	1	311	3433	11434286	10.7096	1.50337	76.2927	2.367
C028936	troxipide	1	312	3433	11434285	10.6753	1.49857	76.0474	2.36381
C031049	teprenone	5	5795	3429	11428802	2.87574	1.19573	6.9162	2.35925
D010094	oxonic acid	3	2603	3431	11431994	3.84015	1.23709	11.9206	2.32814
C104201	gimeracil	3	2618	3431	11431979	3.81814	1.23	11.8522	2.3182
D014508	urea	3	2627	3431	11431970	3.80506	1.22579	11.8116	2.31226
C078700	99mTc-tetrofosmin	1	331	3433	11434266	10.0625	1.4128	71.6692	2.305
D008728	methotrimeprazine	5	5974	3429	11428623	2.78953	1.15989	6.70878	2.29129
D007792	lactulose	15	27664	3419	11406933	1.80903	1.08923	3.00449	2.29023
C078007	methylprednisolone aceponate	1	337	3433	11434260	9.88335	1.38772	70.3894	2.28713
C076948	lafutidine	2	1321	3432	11433276	5.04372	1.25956	20.1968	2.286
C570240	empagliflozin	10	16170	3424	11418427	2.06235	1.10843	3.83722	2.28496
C000599459	sucroferric oxyhydroxide	2	1329	3432	11433268	5.01335	1.25198	20.0751	2.27748
D000077525	cefdinir	5	6020	3429	11428577	2.76821	1.15103	6.65747	2.27416
D016712	mupirocin	6	7911	3428	11426686	2.52813	1.13463	5.63304	2.26901
Z998	randomized or placebo	9	14102	3425	11420495	2.12807	1.10607	4.09438	2.26196
C005245	tetrazepam	2	1359	3432	11433238	4.90267	1.22437	19.6314	2.24598
D005182	flavin-adenine dinucleotide	1	355	3433	11434242	9.38221	1.31755	66.8104	2.23534
D013469	sulpiride	4	4370	3430	11430227	3.05028	1.14364	8.13562	2.22815
D013806	theophylline	9	14287	3425	11420310	2.10048	1.09174	4.04129	2.22288
C120953	imidafenacin	1	364	3433	11434233	9.15023	1.28506	65.154	2.21042
D023321	poliovirus vaccine	1	365	3433	11434232	9.12516	1.28155	64.975	2.20769
Z023	colonoscopy preparation	32	72294	3402	11362303	1.47836	1.04367	2.09409	2.20063
C024523	arotinolol	1	374	3433	11434223	8.90556	1.25079	63.4073	2.18344
D003534	cyproterone	1	375	3433	11434222	8.88181	1.24746	63.2378	2.18078
D003009	clorazepate dipotassium	5	6285	3429	11428312	2.65143	1.10249	6.37652	2.17793
C041226	terazosin	8	12350	3426	11422247	2.15967	1.07892	4.32301	2.17452
C014481	dihydrocodeine	5	6304	3429	11428293	2.64343	1.09917	6.35729	2.17119
D006632	histamine	1	383	3433	11434214	8.69628	1.22147	61.9135	2.15976
C031967	rasagiline	5	6353	3429	11428244	2.62303	1.09069	6.30821	2.15389
D019819	budesonide	44	106050	3390	11328547	1.38649	1.02975	1.86681	2.1532
C549035	mogamulizumab	1	386	3433	11434211	8.6287	1.212	61.4311	2.15199
C010969	gliquidone	1	389	3433	11434208	8.56215	1.20267	60.9561	2.14428
C024307	bucindolol	1	394	3433	11434203	8.45349	1.18745	60.1806	2.13157
D004976	ethacrynic acid	1	394	3433	11434203	8.45349	1.18745	60.1806	2.13157
D011441	propylthiouracil	2	1482	3432	11433115	4.49572	1.12284	18.0004	2.12369
C092797	safinamide	1	406	3433	11434191	8.20362	1.15244	58.3975	2.10168
D000464	alginate	2	1515	3432	11433082	4.39778	1.0984	17.6079	2.0926
D009529	nicardipine	5	6559	3429	11428038	2.5406	1.05642	6.10991	2.0826
D022242	pneumococcal vaccine	3	3027	3431	11431570	3.30213	1.06386	10.2495	2.06712
D001964	bromhexine	2	1543	3432	11433054	4.31796	1.07848	17.288	2.06675
D011189	potassium chloride	40	96340	3394	11338257	1.38704	1.0155	1.89451	2.05669
D000068218	Prunus africana	1	431	3433	11434166	7.72776	1.08574	55.0024	2.04215
C079310	blonanserin	1	435	3433	11434162	7.65669	1.07578	54.4954	2.03295
D008730	methoxsalen	1	435	3433	11434162	7.65669	1.07578	54.4954	2.03295
C013199	pinaverium	1	440	3433	11434157	7.56968	1.06358	53.8748	2.02156
D004054	diethylstilbestrol	2	1598	3432	11432999	4.16933	1.04139	16.6924	2.0173
C542869	AbobotulinumtoxinA	3	3142	3431	11431455	3.18124	1.02493	9.87406	2.00262
D016559	tacrolimus	34	80659	3400	11353938	1.40765	1.00404	1.97349	1.9834
D016756	intravenous immunoglobulin	23	50878	3411	11383719	1.50869	1.00109	2.27368	1.96519
D007004	hypoglycemic agent	4	5043	3430	11429554	2.64305	0.991016	7.04907	1.94197
D000078142	tazobactam	13	25393	3421	11409204	1.70739	0.990234	2.94392	1.92469
C000588857	guselkumab	3	3295	3431	11431302	3.03348	0.977354	9.4152	1.92036
D005469	fluorometholone	2	1715	3432	11432882	3.88485	0.970391	15.5526	1.91753
D010567	pertussis vaccine	1	492	3433	11434105	6.7696	0.951388	48.1691	1.91022
C479038	carbomer	2	1745	3432	11432852	3.81805	0.953719	15.2849	1.89304
D005641	tegafur	3	3348	3431	11431249	2.98544	0.961886	9.26604	1.89275
C027784	amezinium	1	504	3433	11434093	6.60842	0.928779	47.02	1.8862
C583569	etelcalcetide	2	1762	3432	11432835	3.78121	0.944523	15.1373	1.87935
C004580	pirenoxine	1	509	3433	11434088	6.5435	0.919672	46.5572	1.87636
D015725	fluconazole	20	43819	3414	11390778	1.52285	0.981114	2.36372	1.875
C013835	benfotiamine	1	511	3433	11434086	6.51789	0.91608	46.3746	1.87245
D002939	ciprofloxacin	31	73871	3403	11360726	1.40098	0.983607	1.99545	1.86841
Z019	hemorrhoid preparation	2	1781	3432	11432816	3.74086	0.934453	14.9757	1.86421
C010948	erythromycin lactobionate	1	516	3433	11434081	6.45472	0.907219	45.9244	1.86274
C010809	tulobuterol	2	1789	3432	11432808	3.72413	0.930277	14.9087	1.85788
Z006	human serum	2	1791	3432	11432806	3.71997	0.929239	14.892	1.8563
D000077334	zolpidem	45	113805	3389	11320792	1.32086	0.984237	1.77261	1.85414
D013745	tetanus toxoid	2	1794	3432	11432803	3.71375	0.927686	14.8671	1.85394
D006820	hyaluronic acid	4	5294	3430	11429303	2.51769	0.944027	6.71458	1.84491
D009568	nitrendipine	2	1806	3432	11432791	3.68907	0.921525	14.7682	1.84452
C434107	mepolizumab	6	9436	3428	11425161	2.11926	0.951179	4.7218	1.83754
D006854	hydrocortisone	18	38932	3416	11395665	1.54237	0.970464	2.4513	1.83316
D004308	dothiepin	2	1825	3432	11432772	3.65066	0.911937	14.6143	1.82974
D006879	hydroxocobalamin	3	3477	3431	11431120	2.87465	0.926206	8.92199	1.82734
D007548	isosorbide dinitrate	7	11693	3427	11422904	1.99542	0.950342	4.18976	1.82542
D000068437	pemetrexed	9	16320	3425	11418277	1.83849	0.955592	3.53714	1.82394
D007252	influenza vaccine	6	9511	3428	11425086	2.10254	0.943674	4.68452	1.81816
C025698	selenium sulfide	1	541	3433	11434056	6.15643	0.86537	43.7982	1.81556
D007610	kallikrein	1	541	3433	11434056	6.15643	0.86537	43.7982	1.81556
C013322	tropatepine	2	1853	3432	11432744	3.59549	0.898165	14.3933	1.80824
D000113	acetyldigoxin	1	546	3433	11434051	6.10005	0.857459	43.3964	1.80638
D009761	nystatin	10	18825	3424	11415772	1.77107	0.951905	3.29518	1.8044
D010862	pilocarpine	3	3543	3431	11431054	2.82108	0.908955	8.75566	1.7948
C055603	temocapril	1	555	3433	11434042	6.00113	0.843578	42.6914	1.79008
D010205	pantothenic acid	1	558	3433	11434039	5.96886	0.839051	42.4615	1.7847
Y008	potassium aspartate	1	560	3433	11434037	5.94754	0.836059	42.3096	1.78113
C048081	beraprost	2	1898	3432	11432699	3.51023	0.876883	14.0517	1.77435
C519491	ceftolozane	1	567	3433	11434030	5.87411	0.825755	41.7863	1.76874
D000658	amoxicillin	37	92366	3397	11342231	1.3375	0.967309	1.84935	1.75896
D000077423	polidocanol	1	574	3433	11434023	5.80248	0.815701	41.2758	1.7565
D017329	triptorelin	3	3624	3431	11430973	2.75801	0.888642	8.55981	1.75569
C031637	phenothiazine	1	578	3433	11434019	5.76232	0.810066	40.9897	1.74957
C031242	trimeprazine	3	3646	3431	11430951	2.74136	0.883281	8.50812	1.74521
C010739	ifenprodil	1	592	3433	11434005	5.62604	0.790939	40.0187	1.7257
C012621	dimemorfan	1	592	3433	11434005	5.62604	0.790939	40.0187	1.7257
D010672	phenytoin	16	34627	3418	11399970	1.54112	0.942944	2.51877	1.72561
C028815	salmon calcitonin	3	3724	3431	11430873	2.68392	0.864783	8.32978	1.70858
D010894	piroxicam	4	5669	3430	11428928	2.35107	0.881573	6.27006	1.70814
C032151	cibenzoline	1	605	3433	11433992	5.50514	0.773971	39.1573	1.70403
D000077715	nateglinide	3	3738	3431	11430859	2.67387	0.861544	8.29856	1.70209
D003348	cortisone	7	12271	3427	11422326	1.90133	0.905542	3.99217	1.69783
D019804	mesalamine	20	45623	3414	11388974	1.4624	0.942173	2.26988	1.69445
C043940	pranoprofen	1	614	3433	11433983	5.42445	0.762643	38.5824	1.68929
D001500	BCG vaccine	3	3773	3431	11430824	2.64906	0.853553	8.22152	1.68596
D022681	diphtheria-tetanus-acellular pertussis vaccine	1	622	3433	11433975	5.35467	0.752849	38.0854	1.67638
C446481	aliskiren	6	10131	3428	11424466	1.97376	0.885889	4.39753	1.66356
D000077561	daclizumab	3	3831	3431	11430766	2.60894	0.840632	8.09695	1.65956
C119467	lanthanum carbonate	3	3839	3431	11430758	2.6035	0.838881	8.08006	1.65595
D005446	fluocinolone acetonide	2	2070	3432	11432527	3.21851	0.804058	12.8832	1.65182
D000628	aminophylline	2	2105	3432	11432492	3.16498	0.790695	12.6688	1.62814
D012709	serum albumin	4	5949	3430	11428648	2.24036	0.840073	5.97471	1.61179
D015507	investigational drug	2	2130	3432	11432467	3.12783	0.781419	12.5199	1.61146
C084602	clothiapine	1	684	3433	11433913	4.86928	0.684702	34.6281	1.58156
C004180	dexamethasone phosphate	5	8220	3429	11426377	2.02693	0.842889	4.87426	1.5782
C561627	dabrafenib	6	10504	3428	11424093	1.90361	0.85441	4.2412	1.57503
C070918	cefozopran	1	696	3433	11433901	4.78532	0.672913	34.0301	1.5642
D005452	fluorescein	1	701	3433	11433896	4.75119	0.66812	33.7871	1.55706
D005839	gentamicin	7	12978	3427	11421619	1.79764	0.856168	3.77441	1.54967
D000068299	salmeterol	50	133973	3384	11300624	1.24631	0.942618	1.64783	1.54527
C044958	zofenopril	1	710	3433	11433887	4.69096	0.659662	33.3582	1.54432
C508887	retapamulin	1	712	3433	11433885	4.67778	0.657811	33.2643	1.54152
D014810	vitamin E	1	717	3433	11433880	4.64516	0.65323	33.032	1.53453
D014801	vitamin A	4	6186	3430	11428411	2.15448	0.807881	5.74561	1.53371
D017334	teicoplanin	3	4125	3431	11430472	2.42293	0.780723	7.51943	1.5316
C025130	quazepam	1	723	3433	11433874	4.60661	0.647816	32.7575	1.52622
D000077602	tolvaptan	4	6210	3430	11428387	2.14615	0.804758	5.72339	1.52597
D019207	beta-carotene	1	726	3433	11433871	4.58757	0.645143	32.622	1.52208
C012655	nimesulide	2	2272	3432	11432325	2.9323	0.732601	11.7368	1.52028
C002791	bismuth subcitrate	1	729	3433	11433868	4.56869	0.642491	32.4875	1.51797
C053541	bicalutamide	6	10804	3428	11423793	1.8507	0.830669	4.1233	1.50608
D003033	coal tar	1	740	3433	11433857	4.50077	0.632953	32.0039	1.50301
D000077271	imiquimod	2	2313	3432	11432284	2.88032	0.71962	11.5286	1.49501
D000068296	risedronate	12	25974	3422	11408623	1.54027	0.873742	2.71524	1.49337
C012776	felbinac	1	748	3433	11433849	4.45263	0.626191	31.6612	1.49228
D006634	histamine H1 antagonist	2	2321	3432	11432276	2.87039	0.71714	11.4888	1.49014
C084645	distigmine	1	751	3433	11433846	4.43485	0.623693	31.5345	1.48829
C557282	romosozumab	1	764	3433	11433833	4.35938	0.613093	30.9972	1.47115
D005672	fusidic acid	2	2387	3432	11432210	2.791	0.697319	11.1709	1.45052
D012293	rifampin	8	15987	3426	11418610	1.66782	0.833243	3.33831	1.44474
D061389	pork regular insulin	1	785	3433	11433812	4.24275	0.596712	30.1669	1.44408
D019695	glycyrrhizic acid	1	787	3433	11433810	4.23197	0.595197	30.0901	1.44154
D013407	sulbactam	4	6485	3430	11428112	2.05509	0.770624	5.48048	1.43935
C560077	trametinib	6	11116	3428	11423481	1.79871	0.807337	4.00743	1.43637
C047508	rotigotine	4	6501	3430	11428096	2.05003	0.768727	5.46698	1.43443
D007618	karaya gum	1	793	3433	11433804	4.19995	0.590699	29.8622	1.43396
D006993	hypnotic and sedative	2	2417	3432	11432180	2.75636	0.688667	11.0322	1.43287
C035838	danaparoid	1	794	3433	11433803	4.19466	0.589956	29.8245	1.4327
D017328	fosinopril	4	6508	3430	11428089	2.04782	0.7679	5.46109	1.43228
C000629782	talimogene laherparepvec	1	796	3433	11433801	4.18412	0.588475	29.7495	1.43019
C050699	barnidipine	1	797	3433	11433800	4.17887	0.587738	29.7121	1.42894
D001224	aspartic acid	2	2430	3432	11432167	2.74161	0.684984	10.9731	1.42529
D010396	penicillamine	1	806	3433	11433791	4.1322	0.581182	29.3799	1.41772
D017374	paroxetine	33	86044	3401	11348553	1.27976	0.908246	1.80323	1.40991
D010479	pergolide	1	817	3433	11433780	4.07656	0.573366	28.9838	1.40419
D000068438	brimonidine	9	18860	3425	11415737	1.59054	0.826732	3.06001	1.39006
D000077610	bexarotene	1	833	3433	11433764	3.99825	0.562365	28.4264	1.38482
D000069057	insulin detemir	13	29520	3421	11405077	1.46816	0.851504	2.53138	1.38163
D000077555	methylprednisolone acetate	3	4520	3431	11430077	2.21111	0.712497	6.86182	1.37332
D015242	ofloxacin	4	6706	3430	11427891	1.98732	0.745221	5.29971	1.37237
D000077261	carvedilol	37	98653	3397	11335944	1.25157	0.905165	1.73053	1.35732
C064294	sarpogrelate	1	858	3433	11433739	3.88175	0.545997	27.5971	1.3553
C447119	bazedoxifene	1	867	3433	11433730	3.84145	0.540335	27.3103	1.34488
D005978	glutathione	1	870	3433	11433727	3.8282	0.538474	27.216	1.34143
C062765	dorzolamide	6	11599	3428	11422998	1.72373	0.773692	3.84036	1.33222
D002354	carteolol	1	883	3433	11433714	3.77184	0.530554	26.8149	1.32662
D008795	metronidazole	18	43879	3416	11390718	1.36788	0.860689	2.17396	1.32531
C019304	ciprofibrate	1	893	3433	11433704	3.7296	0.524619	26.5142	1.31537
C067594	butenafine	1	894	3433	11433703	3.72542	0.524033	26.4846	1.31425
C003884	piascledine	1	895	3433	11433702	3.72126	0.523448	26.4549	1.31314
D014805	vitamin B12	10	22064	3424	11412533	1.51065	0.811955	2.81058	1.30237
C551803	ibrutinib	13	30230	3421	11404367	1.43359	0.831456	2.47177	1.2959
D013307	streptomycin	1	914	3433	11433683	3.6439	0.512577	25.9044	1.29216
D000086	acetazolamide	3	4754	3431	11429843	2.10224	0.677425	6.52382	1.28595
D014229	triazolam	4	7011	3430	11427586	1.90082	0.712791	5.06896	1.28345
D000077267	fulvestrant	6	11938	3428	11422659	1.67474	0.751704	3.73117	1.26167
C064466	halobetasol	1	945	3433	11433652	3.52435	0.495779	25.0536	1.25885
D009883	ophthalmic solution	9	19798	3425	11414799	1.51506	0.787504	2.91478	1.24444
C010893	clobetasone butyrate	1	961	3433	11433636	3.46567	0.487532	24.636	1.24208
D004921	erythropoietin	13	30720	3421	11403877	1.41066	0.81816	2.43223	1.2379
D000068817	epoetin alfa	11	25235	3423	11409362	1.45293	0.803756	2.62642	1.23677
D004205	cromolyn sodium	2	2787	3432	11431810	2.39035	0.597266	9.56651	1.2316
D017693	sodium bicarbonate	10	22575	3424	11412022	1.47639	0.793542	2.74683	1.22996
D011345	fenofibrate	18	44939	3416	11389658	1.33549	0.840311	2.12248	1.22393
D000078784	vortioxetine	6	12180	3428	11422417	1.64142	0.736756	3.65695	1.21252
D004642	emodin	1	999	3433	11433598	3.33383	0.469004	23.6979	1.20335
D008879	midodrine	4	7306	3430	11427291	1.82402	0.684	4.8641	1.20106
C103998	epoetin beta	2	2898	3432	11431699	2.29877	0.574395	9.19983	1.1764
D001629	bezafibrate	2	2915	3432	11431682	2.28536	0.571046	9.14613	1.16814
D000069580	bimatoprost	9	20311	3425	11414286	1.47672	0.767582	2.84102	1.16769
D002710	chlorhexidine	5	9894	3429	11424703	1.68374	0.700206	4.04879	1.16389
D009966	orphenadrine	2	2940	3432	11431657	2.26592	0.566191	9.0683	1.15607
C010491	neurotropin	1	1053	3433	11433544	3.16285	0.444973	22.4814	1.15076
D017265	procaterol	1	1055	3433	11433542	3.15685	0.44413	22.4388	1.14886
D011222	prazepam	2	2967	3432	11431630	2.2453	0.56104	8.98572	1.14315
C021988	deflazacort	3	5183	3431	11429414	1.92816	0.621349	5.98344	1.13638
D010878	piperacillin	11	26020	3423	11408577	1.409	0.779457	2.54699	1.13514
D031885	Cimicifuga	1	1073	3433	11433524	3.10389	0.436686	22.062	1.13197
D013411	sulfadiazine	1	1085	3433	11433512	3.06956	0.43186	21.8177	1.12085
D002444	cefuroxime	5	10095	3429	11424502	1.65019	0.686256	3.96809	1.11893
D005485	flutamide	1	1095	3433	11433502	3.04153	0.427919	21.6183	1.11169
D004168	diphtheria toxoid	1	1097	3433	11433500	3.03598	0.42714	21.5788	1.10987
D000925	anticoagulants	1	1101	3433	11433496	3.02495	0.425589	21.5004	1.10623
C004651	valpromide	1	1102	3433	11433495	3.0222	0.425203	21.4808	1.10532
D007455	iodine	2	3053	3432	11431544	2.18203	0.545239	8.73242	1.10277
D020849	raloxifene	7	15428	3427	11419169	1.51185	0.720075	3.17424	1.09222
D043322	lactase	1	1119	3433	11433478	2.97628	0.418748	21.1542	1.09003
D017275	isradipine	1	1128	3433	11433469	2.95254	0.41541	20.9852	1.08203
C030676	ferroglycine sulfate	1	1137	3433	11433460	2.92916	0.412124	20.8189	1.07409
D020902	Hypericum	1	1150	3433	11433447	2.89605	0.407469	20.5834	1.06273
D000069603	sevelamer	7	15639	3427	11418958	1.49143	0.710348	3.13135	1.05628
D000068896	canagliflozin	11	26756	3423	11407841	1.37015	0.757969	2.47676	1.04258
D063465	skin cream	1	1181	3433	11433416	2.82002	0.396781	20.0426	1.03615
D009888	opipramol	1	1186	3433	11433411	2.80813	0.395109	19.958	1.03193
D001507	beclomethasone	11	27052	3423	11407545	1.35512	0.749657	2.4496	1.00608
D008790	metoprolol	88	263682	3346	11170915	1.1142	0.901621	1.37691	1.0012
D000077487	pramipexole	10	24296	3424	11410301	1.3716	0.737228	2.55185	0.997557
C031621	ferrous fumarate	4	8096	3430	11426501	1.64592	0.61723	4.38905	0.995772
D011878	radiotherapy	4	8154	3430	11426443	1.6342	0.612837	4.3578	0.981499
C009935	prednisolone acetate	3	5692	3431	11428905	1.75566	0.565777	5.44797	0.974193
D003620	dantrolene	1	1258	3433	11433339	2.64739	0.372511	18.8147	0.973048
D001977	brompheniramine	1	1264	3433	11433333	2.63483	0.370744	18.7253	0.968293
D015737	nisoldipine	1	1268	3433	11433329	2.62651	0.369575	18.6662	0.965136
D008775	methylprednisolone	29	80800	3405	11353797	1.19677	0.830316	1.72496	0.963051
C018279	sodium phosphate	1	1273	3433	11433324	2.6162	0.368125	18.5928	0.961204
D000077732	fidaxomicin	1	1278	3433	11433319	2.60596	0.366685	18.52	0.957287
D011732	pyridoxal phosphate	1	1283	3433	11433314	2.5958	0.365257	18.4478	0.953385
C529054	dapagliflozin	6	13541	3428	11421056	1.47627	0.662639	3.28893	0.953078
C554125	interferon gamma-1b	1	1290	3433	11433307	2.58171	0.363277	18.3476	0.947949
D002749	chlorprothixene	1	1295	3433	11433302	2.57175	0.361875	18.2767	0.944083
D002981	clindamycin	10	24788	3424	11409809	1.34432	0.722566	2.50109	0.934133
D014222	triamcinolone acetonide	10	24817	3424	11409780	1.34275	0.72172	2.49816	0.930434
D002434	cefadroxil	1	1318	3433	11433279	2.52686	0.355564	17.9575	0.926492
D017576	daptomycin	4	8403	3430	11426194	1.58574	0.594669	4.22855	0.921351
D010696	phloroglucinol	2	3475	3432	11431122	1.91698	0.479034	7.67126	0.919766
D014148	tranexamic acid	3	5915	3431	11428682	1.68944	0.544443	5.24242	0.907652
D001591	benzydamine	1	1349	3433	11433248	2.46879	0.347398	17.5445	0.903261
D002974	clemastine	2	3517	3432	11431080	1.89408	0.473314	7.57959	0.902783
D002117	calcitriol	7	16599	3427	11417998	1.40505	0.669215	2.94997	0.898643
D003023	cloxacillin	1	1358	3433	11433239	2.45242	0.345097	17.4281	0.896617
D024502	alpha-tocopherol	12	30885	3422	11403712	1.29479	0.734508	2.28246	0.893211
C422802	ibritumomab tiuxetan	1	1363	3433	11433234	2.44343	0.343832	17.3641	0.892944
D015572	spiramycin	1	1371	3433	11433226	2.42917	0.341827	17.2627	0.887096
D004294	domperidone	7	16678	3427	11417919	1.39839	0.666041	2.93598	0.886079
C026535	bucillamine	1	1374	3433	11433223	2.42386	0.341081	17.225	0.884912
D025762	pristinamycin	1	1395	3433	11433202	2.38737	0.335949	16.9655	0.869754
D004977	ethambutol	4	8650	3430	11425947	1.54043	0.577679	4.10768	0.86342
D000068759	formoterol	32	91729	3402	11342868	1.16314	0.821153	1.64755	0.85074
D007376	interleukin-2	1	1422	3433	11433175	2.34204	0.329574	16.6431	0.850597
C018038	dexamethasone acetate	2	3673	3432	11430924	1.81361	0.453213	7.25744	0.841432
D004206	disopyramide	1	1437	3433	11433160	2.31758	0.326136	16.4692	0.840111
D005280	fenoterol	2	3679	3432	11430918	1.81065	0.452474	7.2456	0.839125
D010624	phenelzine	1	1440	3433	11433157	2.31276	0.325457	16.4349	0.838027
D014632	valerian	1	1449	3433	11433148	2.29839	0.323436	16.3327	0.831801
D011899	ranitidine	37	107553	3397	11327044	1.1471	0.829615	1.58607	0.830114
D009388	neostigmine	1	1455	3433	11433142	2.28891	0.322103	16.2653	0.827671
D017332	cetirizine	31	89154	3403	11345443	1.15926	0.813909	1.65114	0.818944
C008522	melperone	1	1491	3433	11433106	2.23364	0.31433	15.8723	0.803245
D004177	sulpyrine	8	20159	3426	11414438	1.32217	0.660582	2.64636	0.788836
D006063	chorionic gonadotropin	1	1523	3433	11433074	2.1867	0.307729	15.5385	0.782023
C023754	tizanidine	11	29000	3423	11405597	1.26388	0.699187	2.28464	0.775316
D004115	dimethindene	1	1540	3433	11433057	2.16256	0.304334	15.3669	0.770929
D001726	bisacodyl	6	14600	3428	11419997	1.36906	0.614526	3.05005	0.76862
D000077362	verteporfin	1	1548	3433	11433049	2.15138	0.302762	15.2874	0.765751
D065819	voriconazole	7	17459	3427	11417138	1.33574	0.636208	2.80443	0.764972
D008721	methocarbamol	5	11927	3429	11422670	1.39649	0.580772	3.35793	0.746067
C060344	dolasetron	1	1579	3433	11433018	2.10914	0.296821	14.987	0.745934
D054368	laxative	2	3948	3432	11430649	1.68724	0.421645	6.75158	0.739363
C582670	alectinib	1	1611	3433	11432986	2.06724	0.290928	14.6891	0.725882
D017828	rifabutin	1	1613	3433	11432984	2.06467	0.290567	14.6709	0.724642
D005938	glucocorticoid	3	6616	3431	11427981	1.51034	0.486741	4.68653	0.71371
D003975	diazepam	29	84793	3405	11349804	1.14001	0.79094	1.64314	0.702557
C083319	Stronger Neo-Minophagen C	1	1661	3433	11432936	2.005	0.282174	14.2466	0.695333
C002942	calcium carbasalate	1	1673	3433	11432924	1.99062	0.280151	14.1444	0.688138
D014988	xipamide	1	1679	3433	11432918	1.9835	0.27915	14.0938	0.68456
D008788	metolazone	4	9469	3430	11425128	1.40709	0.527687	3.75206	0.68251
D024221	antineoplastic protocol	3	6747	3431	11427850	1.481	0.477287	4.59546	0.679756
D001533	belladonna alkaloid	1	1690	3433	11432907	1.97059	0.277334	14.002	0.678033
D013667	99mTc	1	1708	3433	11432889	1.94982	0.274413	13.8543	0.667444
D008709	methenamine	1	1715	3433	11432882	1.94186	0.273293	13.7977	0.663356
D007654	ketoconazole	4	9580	3430	11425017	1.39078	0.521569	3.70854	0.659202
D008801	mexiletine	1	1726	3433	11432871	1.92948	0.271552	13.7097	0.656966
C522335	ferric carboxymaltose	2	4210	3432	11430387	1.5822	0.395405	6.33113	0.648522
C493250	gabapentin enacarbil	1	1749	3433	11432848	1.9041	0.267982	13.5293	0.643734
D011718	pyrazinamide	3	6920	3431	11427677	1.44395	0.465351	4.48048	0.63591
D000077768	ciclopirox	1	1771	3433	11432826	1.88045	0.264655	13.3611	0.63124
D002439	cefotaxime	2	4268	3432	11430329	1.56069	0.390031	6.24503	0.629177
D017373	cyproterone acetate	1	1787	3433	11432810	1.86361	0.262286	13.2414	0.62225
D000077944	alefacept	1	1797	3433	11432800	1.85324	0.260827	13.1677	0.616672
D010634	phenobarbital	6	15586	3428	11419011	1.28234	0.575606	2.85682	0.608512
D000305	corticosteroid	5	12700	3429	11421897	1.31141	0.545392	3.1533	0.605636
D015525	omega-3 fatty acid	7	18553	3427	11416044	1.25686	0.598641	2.63879	0.604123
D002433	cefaclor	1	1825	3433	11432772	1.8248	0.256827	12.9655	0.601217
C059240	cevimeline	1	1865	3433	11432732	1.78565	0.251321	12.6872	0.579545
D000074323	alemtuzumab	5	13068	3429	11421529	1.27443	0.530019	3.06439	0.541754
D005934	glucagon	1	1967	3433	11432630	1.69304	0.238293	12.0289	0.526317
C502936	tocilizumab	15	43779	3419	11390818	1.14151	0.687351	1.89576	0.511402
D002066	busulfan	4	10323	3430	11424274	1.29059	0.484004	3.44134	0.509804
D017273	goserelin	3	7576	3431	11427021	1.31885	0.425041	4.09219	0.479051
D000077337	vorinostat	1	2072	3433	11432525	1.60723	0.226221	11.4189	0.47433
D000069285	infliximab	44	136718	3390	11297879	1.07257	0.796613	1.44411	0.461627
D004176	dipyridamole	4	10622	3430	11423975	1.25423	0.47037	3.34436	0.452693
D010400	penicillin G	2	4849	3432	11429748	1.37362	0.343294	5.49627	0.44872
D005578	fosfomycin	1	2137	3433	11432460	1.55834	0.219342	11.0714	0.443451
D065346	lubricant eye drops	2	4871	3432	11429726	1.36742	0.341743	5.47143	0.442319
D000077465	cabergoline	2	4875	3432	11429722	1.36629	0.341463	5.46694	0.441159
D004949	estazolam	1	2173	3433	11432424	1.53252	0.215709	10.8878	0.42675
D002231	carbimazole	1	2181	3433	11432416	1.52689	0.214918	10.8479	0.423076
D002727	proguanil	1	2181	3433	11432416	1.52689	0.214918	10.8479	0.423076
D002438	cefoperazone	1	2195	3433	11432402	1.51715	0.213547	10.7786	0.416679
D000806	angiotensin-converting enzyme inhibitor	1	2202	3433	11432395	1.51233	0.212869	10.7444	0.413496
D057947	parenteral nutrition solution	3	7912	3431	11426685	1.2628	0.406983	3.91826	0.403889
C013216	potassium phosphate	1	2253	3433	11432344	1.47809	0.208051	10.501	0.390606
C414203	nepafenac	1	2258	3433	11432339	1.47481	0.207591	10.4777	0.38839
D001418	baclofen	23	70803	3411	11363794	1.08223	0.718126	1.63093	0.377633
D003078	colchicine	6	17149	3428	11417448	1.16531	0.52308	2.59605	0.374343
D000077582	sultopride	2	5208	3432	11429389	1.27889	0.319626	5.11714	0.347723
D014100	toothpaste	1	2364	3433	11432233	1.40867	0.198284	10.0076	0.342525
D016567	nizatidine	1	2395	3433	11432202	1.39044	0.195718	9.87801	0.3295
Z009	mineral supplement	1	2445	3433	11432152	1.36199	0.191717	9.67588	0.308842
D006728	hormone	1	2485	3433	11432112	1.34007	0.188631	9.52004	0.292618
D011224	prazosin	2	5417	3432	11429180	1.22953	0.307292	4.91957	0.292082
D011431	propoxyphene	8	24171	3426	11410426	1.10233	0.550755	2.20628	0.275185
C040738	cefuroxime axetil	2	5486	3432	11429111	1.21406	0.303426	4.85765	0.274183
D020249	hormone replacement therapy	1	2579	3433	11432018	1.29121	0.181757	9.17284	0.255495
D002991	clofazimine	1	2580	3433	11432017	1.29071	0.181687	9.16929	0.255107
D013467	sulindac	1	2584	3433	11432013	1.28871	0.181406	9.15508	0.253558
C555450	secukinumab	20	62949	3414	11371648	1.05828	0.68183	1.64258	0.25255
D015742	propofol	7	21211	3427	11413386	1.0991	0.523511	2.30754	0.249706
C558660	cabozantinib	4	11804	3430	11422793	1.12852	0.423234	3.00911	0.241631
D053626	atovaquone	2	5625	3432	11428972	1.18404	0.295926	4.73752	0.238798
D002130	calcium phosphate	1	2624	3433	11431973	1.26906	0.178641	9.01544	0.2382
D014635	valproic acid	29	92606	3405	11341991	1.04311	0.723715	1.50347	0.226304
D061265	biphasic insulin	7	21408	3427	11413189	1.08897	0.518685	2.28626	0.22523
D006705	homeopathy	1	2660	3433	11431937	1.25188	0.176223	8.89335	0.224575
D008610	menthol	1	2725	3433	11431872	1.22202	0.17202	8.68109	0.200436
D000069447	tiotropium	37	119538	3397	11315059	1.031	0.745652	1.42554	0.184647
C028570	Ringer's acetate	1	2771	3433	11431826	1.20172	0.169165	8.5369	0.183699
D010837	vitamin K1	2	5956	3432	11428641	1.11821	0.279476	4.47405	0.157934
D003687	dehydroepiandrosterone	1	2868	3433	11431729	1.16107	0.163444	8.248	0.149296
D005445	flunitrazepam	2	6021	3432	11428576	1.10613	0.276458	4.42571	0.142583
D000667	ampicillin	3	9216	3431	11425381	1.084	0.349368	3.36336	0.139618
C025667	prothrombin complex concentrate	1	2916	3433	11431681	1.14195	0.160754	8.11215	0.132699
D001712	biperiden	2	6092	3432	11428505	1.09323	0.273235	4.37409	0.126003
D013629	tamoxifen	5	15772	3429	11418825	1.05569	0.43906	2.53835	0.121079
D017706	lisinopril	73	239725	3361	11194872	1.01429	0.804343	1.27903	0.119877
C030691	gluconic acid	1	3049	3433	11431548	1.09213	0.153742	7.75809	0.088101
C030312	polycarbophil	1	3062	3433	11431535	1.08749	0.15309	7.72513	0.083847
C018904	dexchlorpheniramine	2	6277	3432	11428320	1.06099	0.26518	4.24508	0.083693
D053139	oseltamivir	5	16119	3429	11418478	1.03293	0.429596	2.48362	0.072392
D016898	interferon-alpha	1	3103	3433	11431494	1.07312	0.151067	7.623	0.070547
D004074	digitoxin	1	3126	3433	11431471	1.06522	0.149955	7.56688	0.063162
D002216	captopril	3	9657	3431	11424940	1.03446	0.333404	3.20962	0.058641
D001205	ascorbic acid	21	69068	3413	11365529	1.0125	0.659244	1.55505	0.056752
C510790	indacaterol	2	6436	3432	11428161	1.03477	0.258626	4.14012	0.048312
D000077486	ticagrelor	7	22912	3427	11411685	1.01735	0.484578	2.13589	0.045459
D005640	follicle-stimulating hormone	1	3205	3433	11431392	1.03896	0.146259	7.38025	0.038205
D013993	tilidine	1	3209	3433	11431388	1.03766	0.146077	7.37105	0.036958
C054871	ioversol	1	3233	3433	11431364	1.02996	0.144993	7.3163	0.029507
D004872	ergocalciferol	12	39645	3422	11394952	1.00792	0.571784	1.77672	0.02727
Z005	amino acid preparation	4	13194	3430	11421403	1.00951	0.378606	2.69172	0.018908
D010404	penicillin V	2	6575	3432	11428022	1.01288	0.253157	4.05253	0.018091
C000592401	sarilumab	1	3277	3433	11431320	1.01612	0.143046	7.218	0.015989
D014223	triamterene	8	26518	3426	11408079	1.00456	0.501911	2.01058	0.012842
D000069559	loteprednol etabonate	1	3302	3433	11431295	1.00843	0.141963	7.16332	0.008389
D007479	iopamidol	1	3315	3433	11431282	1.00447	0.141406	7.13522	0.00446
C581106	radium-223 dichloride	1	3383	3433	11431214	0.984275	0.138564	6.99171	-0.015845
C090568	imiglucerase	1	3389	3433	11431208	0.982532	0.138318	6.97933	-0.017617
D000077608	aprepitant	3	10207	3431	11424390	0.978668	0.315426	3.0365	-0.037326
D010419	pentamidine	1	3473	3433	11431124	0.958761	0.134973	6.81042	-0.042101
D002191	canrenoic acid	1	3474	3433	11431123	0.958485	0.134934	6.80846	-0.042389
D002331	carnitine	1	3489	3433	11431108	0.954363	0.134354	6.77917	-0.046698
D009355	neomycin	1	3530	3433	11431067	0.943275	0.132793	6.70039	-0.058381
D000077731	meropenem	5	17122	3429	11417475	0.97234	0.404398	2.33791	-0.062667
D000319	beta-adrenergic antagonist	1	3547	3433	11431050	0.938753	0.132157	6.66826	-0.063185
D000069579	ranibizumab	6	20655	3428	11413942	0.96721	0.434169	2.15468	-0.081581
C510808	blinatumomab	1	3621	3433	11430976	0.919562	0.129456	6.5319	-0.083834
D007665	ketotifen	1	3637	3433	11430960	0.915515	0.128886	6.50315	-0.088243
D000894	nonsteroidal antiinflammatory drug	1	3665	3433	11430932	0.908519	0.127902	6.45344	-0.095913
D000069464	solifenacin	7	24182	3427	11410415	0.963814	0.45908	2.02348	-0.097401
D011112	polymyxin B	1	3698	3433	11430899	0.900409	0.12676	6.39582	-0.104877
D000069470	venlafaxine	30	101986	3404	11332611	0.979312	0.683604	1.40294	-0.113983
D003061	codeine	18	61800	3416	11372797	0.969691	0.610158	1.54108	-0.130217
D011206	povidone-iodine	1	3810	3433	11430787	0.873931	0.123034	6.20769	-0.134716
D000666	amphotericin B	4	14296	3430	11420301	0.931599	0.349392	2.48396	-0.141604
D011729	pyridostigmine bromide	1	3872	3433	11430725	0.859933	0.121064	6.10823	-0.150859
D001058	apomorphine	1	3883	3433	11430714	0.857496	0.120721	6.09092	-0.153696
C405603	omega-3-triglyceride	6	21416	3428	11413181	0.932779	0.418715	2.07797	-0.17028
C520025	mirabegron	6	21488	3428	11413109	0.929648	0.417309	2.07099	-0.178508
D004316	doxepin	3	11097	3431	11423500	0.900107	0.29011	2.79271	-0.18218
C471992	bosutinib	1	3999	3433	11430598	0.832614	0.117218	5.91414	-0.183135
C555680	dulaglutide	8	28422	3426	11406175	0.937105	0.468213	1.87557	-0.183496
D000078330	oxcarbazepine	6	21613	3428	11412984	0.924261	0.414891	2.05899	-0.192729
D005438	fludrocortisone	1	4074	3433	11430523	0.817281	0.11506	5.8052	-0.201718
D008825	miconazole	2	7731	3432	11426866	0.861339	0.215288	3.44611	-0.211007
D011736	pyridoxine	2	7739	3432	11426858	0.860448	0.215065	3.44254	-0.21247
D004121	dimethyl sulfoxide	2	7743	3432	11426854	0.860003	0.214954	3.44076	-0.213201
D001414	bacitracin	1	4128	3433	11430469	0.806586	0.113555	5.72921	-0.214888
D009340	nefopam	1	4145	3433	11430452	0.803277	0.113089	5.7057	-0.218998
D004043	dietary fiber	4	14875	3430	11419722	0.895291	0.335777	2.38714	-0.221053
D008525	medroxyprogesterone	1	4178	3433	11430419	0.79693	0.112196	5.66061	-0.226929
C042382	fludarabine phosphate	6	22172	3428	11412425	0.900914	0.404412	2.00698	-0.255334
C000589335	elbasvir	1	4314	3433	11430283	0.771797	0.108658	5.48205	-0.258966
C578009	grazoprevir	1	4316	3433	11430281	0.771439	0.108608	5.47951	-0.25943
D000928	antidepressant	1	4341	3433	11430256	0.766995	0.107982	5.44793	-0.265206
D005947	glucose	2	8066	3432	11426531	0.825541	0.206342	3.30286	-0.271014
C011819	ferrous gluconate	1	4376	3433	11430221	0.760858	0.107119	5.40433	-0.273238
D000077384	anastrozole	6	22393	3428	11412204	0.892006	0.400414	1.98713	-0.279652
D013831	thiamine	2	8126	3432	11426471	0.819442	0.204818	3.27845	-0.281499
D009567	nitrazepam	1	4416	3433	11430181	0.753963	0.106148	5.35535	-0.282338
C003330	trospium	1	4464	3433	11430133	0.745853	0.105007	5.29773	-0.293151
D000069472	colesevelam	2	8212	3432	11426385	0.810854	0.202671	3.24409	-0.296392
C000589651	ribociclib	1	4517	3433	11430080	0.737098	0.103774	5.23553	-0.304956
C000622691	pibrentasvir	2	8294	3432	11426303	0.802832	0.200667	3.21199	-0.310448
D002927	cimetidine	2	8305	3432	11426292	0.801767	0.200401	3.20773	-0.312323
D009270	naloxone	8	29750	3426	11404847	0.895169	0.447263	1.79163	-0.31282
C000612853	glecaprevir	2	8315	3432	11426282	0.800802	0.200159	3.20387	-0.314026
D000077425	fondaparinux	2	8376	3432	11426221	0.794966	0.198701	3.18051	-0.324366
D002746	chlorpromazine	2	8454	3432	11426143	0.787626	0.196867	3.15114	-0.337479
D010710	phosphate	2	8651	3432	11425946	0.769677	0.192381	3.07932	-0.370068
D000077544	panitumumab	2	8713	3432	11425884	0.764196	0.191011	3.05739	-0.380171
C538724	vismodegib	1	4892	3433	11429705	0.680573	0.095818	4.83396	-0.384725
D004155	diphenhydramine	27	96933	3407	11337664	0.926923	0.634682	1.35373	-0.392702
C089750	zolmitriptan	1	4963	3433	11429634	0.670833	0.094447	4.76476	-0.399137
D002809	chondroitin sulfate	4	16397	3430	11418200	0.812081	0.304572	2.16525	-0.416018
C120481	ciclesonide	1	5096	3433	11429501	0.653317	0.091981	4.64033	-0.425589
C543332	obinutuzumab	1	5134	3433	11429463	0.648479	0.0913	4.60596	-0.43302
D000068898	raltegravir	3	12843	3431	11421754	0.777619	0.250636	2.41262	-0.435402
C575157	lifitegrast	1	5162	3433	11429435	0.64496	0.090805	4.58096	-0.43846
C549068	sacubitril-valsartan combination	11	41960	3423	11392637	0.872518	0.4827	1.57715	-0.451509
D000077550	ivabradine	1	5305	3433	11429292	0.627567	0.088357	4.4574	-0.465793
D000077605	saccharated ferric oxide	1	5335	3433	11429262	0.624036	0.08786	4.43232	-0.471434
C023842	lormetazepam	1	5392	3433	11429205	0.617437	0.086931	4.38543	-0.482064
D002752	chlorthalidone	2	9540	3432	11425057	0.697899	0.174443	2.79211	-0.508464
D000077484	vemurafenib	2	9576	3432	11425021	0.695273	0.173786	2.7816	-0.513793
D001590	benztropine	2	9580	3432	11425017	0.694983	0.173714	2.78044	-0.514384
D017291	clarithromycin	8	32227	3426	11402370	0.826186	0.412799	1.65355	-0.53935
C007133	hydrocortisone succinate	1	5802	3433	11428795	0.573785	0.080786	4.07534	-0.555372
C038192	iopromide	1	5849	3433	11428748	0.569172	0.080136	4.04257	-0.563443
D004232	diuretics	1	5929	3433	11428668	0.561488	0.079055	3.98798	-0.577032
D008713	methimazole	1	5966	3433	11428631	0.558004	0.078564	3.96323	-0.583256
C029755	benzonatate	2	10167	3432	11424430	0.654824	0.163677	2.61975	-0.598529
C562325	dolutegravir	2	10180	3432	11424417	0.653987	0.163468	2.6164	-0.600337
Z003	infusion solution	1	6078	3433	11428519	0.547716	0.077116	3.89015	-0.601861
D012601	scopolamine	1	6104	3433	11428493	0.545382	0.076787	3.87357	-0.606131
C012596	Curcuma longa root	1	6112	3433	11428485	0.544668	0.076687	3.8685	-0.607441
D000700	analgesics	1	6120	3433	11428477	0.543955	0.076587	3.86344	-0.60875
C056516	exemestane	3	14285	3431	11420312	0.699034	0.22531	2.16878	-0.619835
D009582	nitrofurantoin	4	18156	3430	11416441	0.733291	0.275025	1.95515	-0.619995
D015377	cilastatin	1	6197	3433	11428400	0.537193	0.075635	3.8154	-0.621258
D007372	interferon	1	6229	3433	11428368	0.534432	0.075246	3.79578	-0.62641
C541220	canakinumab	1	6241	3433	11428356	0.533403	0.075101	3.78848	-0.628335
D064704	levofloxacin	19	73112	3415	11361485	0.864588	0.550755	1.35725	-0.632389
C106538	abacavir	4	18441	3430	11416156	0.72194	0.270769	1.92488	-0.651175
D000068799	prasugrel	2	10563	3432	11424034	0.630253	0.157536	2.52144	-0.652597
D000324	adrenocorticotropic hormone	1	6443	3433	11428154	0.516671	0.072746	3.66962	-0.660201
D015774	ganciclovir	1	6445	3433	11428152	0.516511	0.072723	3.66848	-0.660512
D017680	potassium compound	10	41069	3424	11393528	0.810234	0.435518	1.50735	-0.664395
D000077190	interferon alpha-2	1	6522	3433	11428075	0.510409	0.071864	3.62514	-0.672393
D011324	primidone	1	6561	3433	11428036	0.507373	0.071437	3.60358	-0.678357
D017135	desogestrel	1	6573	3433	11428024	0.506447	0.071306	3.59699	-0.680185
D000111	acetylcysteine	2	10776	3432	11423821	0.617784	0.15442	2.47155	-0.680847
C549079	ixekizumab	2	10927	3432	11423670	0.609239	0.152284	2.43736	-0.700539
D000069616	simeprevir	1	6712	3433	11427885	0.495953	0.069829	3.52245	-0.701121
D018119	stavudine	1	6759	3433	11427838	0.492502	0.069343	3.49794	-0.708102
D000069448	denosumab	38	141882	3396	11292715	0.890609	0.646863	1.2262	-0.71009
D000077123	rocuronium	1	6833	3433	11427764	0.487165	0.068592	3.46003	-0.718995
D014640	vancomycin	10	41807	3424	11392790	0.79588	0.427803	1.48064	-0.720833
D000077156	gefitinib	1	6873	3433	11427724	0.484328	0.068192	3.43987	-0.724835
D012460	sulfasalazine	10	41884	3424	11392713	0.794411	0.427014	1.47791	-0.726665
D002125	calcium gluconate	1	6983	3433	11427614	0.476694	0.067118	3.38565	-0.740719
D008874	midazolam	4	19418	3430	11415179	0.685558	0.257125	1.82787	-0.754527
D006024	glycopyrrolate	2	11377	3432	11423220	0.585118	0.146256	2.34085	-0.757649
D000069503	vilazodone	1	7174	3433	11427423	0.463995	0.06533	3.29544	-0.767717
D014196	trazodone	19	75414	3415	11359183	0.838027	0.533836	1.31555	-0.768008
D020911	ketorolac tromethamine	2	11581	3432	11423016	0.574801	0.143677	2.29957	-0.782799
D054199	pseudoephedrine	6	27599	3428	11406998	0.723417	0.324742	1.61153	-0.792292
D064692	hyoscyamine	1	7367	3433	11427230	0.451831	0.063618	3.20904	-0.794276
D000069349	linezolid	3	15843	3431	11418754	0.630205	0.203128	1.95521	-0.79928
D000068579	celecoxib	24	94231	3410	11340366	0.847013	0.566896	1.26554	-0.810471
D000077289	letrozole	6	27837	3428	11406760	0.717217	0.321959	1.59772	-0.813356
D007213	indomethacin	2	11904	3432	11422693	0.559189	0.139775	2.2371	-0.821729
D000077430	nabumetone	1	7595	3433	11427002	0.438259	0.061707	3.11263	-0.824771
Z024	digestive enzyme preparation	4	20183	3430	11414414	0.659529	0.247363	1.75846	-0.831892
C522667	Asenapine	1	7698	3433	11426899	0.432391	0.060881	3.07095	-0.838248
D000078764	milnacipran	1	7712	3433	11426885	0.431606	0.06077	3.06537	-0.840066
C007084	clindamycin phosphate	2	12252	3432	11422345	0.543289	0.135802	2.17349	-0.862509
D000069058	vardenafil	1	8034	3433	11426563	0.414295	0.058333	2.94242	-0.880993
D000068256	darbepoetin alfa	10	44072	3424	11390525	0.754827	0.405738	1.40427	-0.888048
D004143	dioctyl sulfosuccinic acid	14	59126	3420	11375471	0.787577	0.465911	1.33132	-0.891559
D015378	imipenem	1	8130	3433	11426467	0.4094	0.057644	2.90764	-0.892878
D019355	calcium citrate	2	12533	3432	11422064	0.531095	0.132754	2.1247	-0.894602
D003022	clotrimazole	1	8225	3433	11426372	0.404668	0.056978	2.87403	-0.904502
D001374	azacitidine	2	12664	3432	11421933	0.525595	0.131379	2.10269	-0.909319
D020123	sirolimus	2	12666	3432	11421931	0.525512	0.131359	2.10236	-0.909543
D000077239	meloxicam	11	48271	3423	11386326	0.758024	0.419363	1.37017	-0.91726
D011433	propranolol	10	44499	3424	11390098	0.747556	0.40183	1.39074	-0.91861
D000077924	palonosetron	1	8363	3433	11426234	0.397985	0.056037	2.82657	-0.921151
D000077764	dronedarone	1	8486	3433	11426111	0.392213	0.055224	2.78556	-0.93576
C084656	paricalcitol	2	12969	3432	11421628	0.513221	0.128287	2.05318	-0.943002
D000900	antibacterial agent	2	12998	3432	11421599	0.512074	0.128	2.0486	-0.946164
D013759	dronabinol	2	13074	3432	11421523	0.509094	0.127255	2.03667	-0.954416
D011803	quinine	1	8696	3433	11425901	0.382734	0.05389	2.71824	-0.96022
C500026	palbociclib	8	37498	3426	11397099	0.709723	0.354613	1.42044	-0.968579
D000077266	moxifloxacin	5	25732	3429	11408865	0.646504	0.268894	1.5544	-0.974513
C406224	valdecoxib	2	13378	3432	11421219	0.497512	0.12436	1.99033	-0.98695
D000069450	liraglutide	8	37796	3426	11396801	0.704109	0.351808	1.4092	-0.991014
C005419	oxybutynin	7	34231	3427	11400366	0.680273	0.324035	1.42815	-1.01816
D004967	estrogen	1	9298	3433	11425299	0.357935	0.050398	2.54209	-1.0272
C530716	nintedanib	1	9366	3433	11425231	0.355334	0.050032	2.52362	-1.03449
D061268	insulin lispro	22	91276	3412	11343321	0.801304	0.526879	1.21866	-1.03554
D000077723	cefepime	1	9421	3433	11425176	0.353258	0.04974	2.50887	-1.04035
D000068298	fluticasone	64	242667	3370	11191930	0.875879	0.683947	1.12167	-1.05015
C093844	pirfenidone	3	18326	3431	11416271	0.5447	0.175571	1.68991	-1.05171
D007547	isosorbide	1	9543	3433	11425054	0.348738	0.049104	2.47677	-1.05323
D002437	cefazolin	1	9558	3433	11425039	0.34819	0.049027	2.47288	-1.0548
D000077268	pamidronate	1	9654	3433	11424943	0.344725	0.048539	2.44826	-1.0648
C543529	vedolizumab	3	18470	3431	11416127	0.540446	0.1742	1.67671	-1.06528
C542595	riociguat	2	14221	3432	11420376	0.467986	0.116981	1.8722	-1.07345
D015282	octreotide	4	22841	3430	11411756	0.582644	0.218529	1.55345	-1.07963
C485206	pertuzumab	1	9978	3433	11424619	0.333522	0.046961	2.36869	-1.09783
C000604171	velpatasvir	1	10041	3433	11424556	0.331428	0.046666	2.35381	-1.10413
D008148	lovastatin	4	23147	3430	11411450	0.574926	0.215635	1.53287	-1.10629
D008776	methylprednisolone hemisuccinate	3	18943	3431	11415654	0.52693	0.169843	1.63477	-1.10913
C044946	benazepril	5	27336	3429	11407261	0.608484	0.253082	1.46298	-1.10993
D020280	sertraline	34	136821	3400	11297776	0.825734	0.588995	1.15763	-1.11085
C586541	ledipasvir	4	23226	3430	11411371	0.572967	0.2149	1.52765	-1.11311
C571059	alirocumab	2	14883	3432	11419714	0.447144	0.111771	1.78881	-1.13786
D000069585	filgrastim	5	27831	3429	11406766	0.597635	0.24857	1.43689	-1.15013
C511911	belimumab	1	10603	3433	11423994	0.313845	0.044191	2.22893	-1.15863
D000069458	ranolazine	2	15128	3432	11419469	0.439893	0.109959	1.7598	-1.16097
D000212	acyclovir	17	75089	3417	11359508	0.75264	0.467305	1.2122	-1.16862
D007741	labetalol	1	10785	3433	11423812	0.308544	0.043445	2.19128	-1.17566
C488777	romiplostim	1	10800	3433	11423797	0.308115	0.043384	2.18823	-1.17706
D009661	nortriptyline	2	15389	3432	11419208	0.432423	0.108092	1.72991	-1.18519
D000068882	paliperidone	7	36759	3427	11397838	0.633348	0.301685	1.32963	-1.20706
D000069454	darunavir	1	11242	3433	11423355	0.295989	0.041677	2.10211	-1.2172
D000078334	lacosamide	2	15927	3432	11418670	0.417796	0.104436	1.67139	-1.23384
D005492	folic acid	43	172819	3391	11261778	0.826335	0.61166	1.11635	-1.24285
D003000	clonidine	9	45367	3425	11389230	0.659684	0.342923	1.26904	-1.24622
C579720	venetoclax	1	11639	3433	11422958	0.285884	0.040254	2.03033	-1.25194
D000069056	lurasidone	1	11834	3433	11422763	0.281168	0.03959	1.99684	-1.26856
D007052	ibuprofen	44	177652	3390	11256945	0.822438	0.610846	1.10733	-1.28818
D019829	nevirapine	1	12081	3433	11422516	0.275413	0.03878	1.95597	-1.28924
D006918	hydroxyurea	1	12082	3433	11422515	0.275391	0.038777	1.95581	-1.28932
D000069446	atazanavir	1	12134	3433	11422463	0.274209	0.038611	1.94741	-1.29362
C533411	ocrelizumab	1	12340	3433	11422257	0.269627	0.037965	1.91487	-1.31047
D000959	antihypertensive agent	3	21302	3431	11413295	0.46848	0.151005	1.45342	-1.31268
C020976	azelastine	1	12446	3433	11422151	0.267328	0.037642	1.89854	-1.31903
C548400	ixazomib	1	12472	3433	11422125	0.26677	0.037563	1.89458	-1.32112
C520809	eltrombopag	1	12561	3433	11422036	0.264878	0.037297	1.88114	-1.32824
D000069348	quetiapine	29	123570	3405	11311027	0.779596	0.540894	1.12364	-1.33496
D000077330	saline solution	1	12680	3433	11421917	0.262389	0.036946	1.86346	-1.33768
D004917	erythromycin	1	12811	3433	11421786	0.259703	0.036568	1.84438	-1.34797
D019587	dietary supplement	1	12837	3433	11421760	0.259177	0.036494	1.84065	-1.35
C510793	pimavanserin	1	12959	3433	11421638	0.256734	0.03615	1.8233	-1.35946
D002328	carisoprodol	2	17531	3432	11417066	0.379516	0.094868	1.51824	-1.36969
D006830	hydralazine	3	22029	3431	11412568	0.452991	0.146013	1.40536	-1.37089
Z010	antitussive and expectorant combination	4	26494	3430	11408103	0.502148	0.18834	1.33882	-1.37681
D014031	tobramycin	2	17729	3432	11416868	0.375271	0.093807	1.50126	-1.3856
D000077557	ibandronic acid	4	26647	3430	11407950	0.499258	0.187256	1.33111	-1.38835
D008468	meclizine	1	13517	3433	11421080	0.246123	0.034656	1.74794	-1.40167
D000639	amitriptyline	15	71812	3419	11362785	0.694193	0.418015	1.15284	-1.41042
D000078306	clobazam	1	13699	3433	11420898	0.24285	0.034195	1.72469	-1.41505
C098320	efavirenz	2	18166	3432	11416431	0.36623	0.091547	1.46509	-1.42008
D017829	granisetron	1	13823	3433	11420774	0.240669	0.033888	1.70919	-1.42407
C417083	peginterferon alfa-2b	3	22808	3431	11411789	0.437489	0.141016	1.35726	-1.43117
D000077270	exenatide	15	72231	3419	11362366	0.69014	0.415575	1.14611	-1.43305
D000077483	valacyclovir	8	44336	3426	11390261	0.599901	0.299744	1.20063	-1.44348
D003915	dextromethorphan	1	14108	3433	11420489	0.235801	0.033203	1.67462	-1.44451
D004157	diphenoxylate	1	14327	3433	11420270	0.232192	0.032695	1.64899	-1.45993
Z999	unspecified ingredient	18	84640	3416	11349957	0.706599	0.444621	1.12294	-1.46941
D004025	dicyclomine	1	15435	3433	11419162	0.215503	0.030345	1.53046	-1.53451
D011464	prostaglandin I2	1	15451	3433	11419146	0.21528	0.030313	1.52887	-1.53554
D013392	sucralfate	1	15556	3433	11419041	0.213825	0.030109	1.51854	-1.54232
D018020	lithium compound	1	15576	3433	11419021	0.21355	0.03007	1.51659	-1.54361
D001285	atropine	2	20337	3432	11414260	0.327072	0.081759	1.30843	-1.57995
D015103	droxidopa	1	16321	3433	11418276	0.203789	0.028695	1.44726	-1.59039
C046649	ropinirole	3	25012	3431	11409585	0.398861	0.128566	1.23742	-1.59121
D008691	methadone	5	34461	3429	11400136	0.482375	0.200634	1.15975	-1.62886
D016190	carboplatin	11	59867	3423	11374730	0.610576	0.337794	1.10364	-1.63349
C516667	pazopanib	2	21277	3432	11413320	0.312597	0.078141	1.25052	-1.64395
D014284	triiodothyronine	1	17414	3433	11417183	0.190979	0.026892	1.35629	-1.6553
D019259	lamivudine	7	44004	3427	11390593	0.528735	0.251857	1.11	-1.6842
D014295	trimethoprim	20	96926	3414	11337671	0.685252	0.441505	1.06357	-1.68523
D000077432	tapentadol	4	30937	3430	11403660	0.429865	0.161231	1.14608	-1.68748
D000069604	dabigatran	13	69093	3421	11365504	0.625093	0.362568	1.07771	-1.69071
D002443	ceftriaxone	3	26777	3431	11407820	0.372513	0.120074	1.15567	-1.70953
D008558	melphalan	1	18437	3433	11416160	0.180367	0.025398	1.28092	-1.71247
C533178	aflibercept	1	18937	3433	11415660	0.175597	0.024726	1.24704	-1.73927
D015215	zidovudine	1	19362	3433	11415235	0.171736	0.024182	1.21962	-1.7615
D000068818	cetuximab	2	23566	3432	11411031	0.282177	0.070537	1.12882	-1.78869
C024989	coenzyme Q10	2	23685	3432	11410912	0.280756	0.070182	1.12313	-1.79583
D000068877	imatinib	7	45998	3427	11388599	0.505726	0.240898	1.06169	-1.80179
D000068736	duloxetine	27	127037	3407	11307560	0.705392	0.483001	1.03018	-1.80613
D018170	sumatriptan	5	37580	3429	11397017	0.442219	0.183932	1.0632	-1.82307
D014807	vitamin D	28	131653	3406	11302944	0.705788	0.486555	1.0238	-1.83605
D002065	buspirone	1	21030	3433	11413567	0.158091	0.022261	1.12272	-1.84427
D000077152	olanzapine	12	68072	3422	11366525	0.585545	0.332187	1.03214	-1.85062
D000069501	abiraterone acetate	1	21243	3433	11413354	0.156503	0.022038	1.11144	-1.85436
D002110	caffeine	4	33750	3430	11400847	0.393939	0.147757	1.05029	-1.86192
D013792	thalidomide	3	29274	3431	11405323	0.340664	0.109808	1.05686	-1.86426
C527525	teriflunomide	2	24898	3432	11409699	0.26705	0.066756	1.0683	-1.8666
D008550	melatonin	1	21957	3433	11412640	0.151405	0.02132	1.07523	-1.88748
D000068878	trastuzumab	4	34613	3430	11399984	0.384088	0.144062	1.02403	-1.91254
D000068656	mometasone furoate	7	48094	3427	11386503	0.483597	0.230357	1.01523	-1.92005
C582203	dupilumab	1	23430	3433	11411167	0.141868	0.019977	1.0075	-1.95253
D000077403	orlistat	1	23541	3433	11411056	0.141198	0.019882	1.00273	-1.95727
D057985	multi-ingredient cold medication	2	26606	3432	11407991	0.249869	0.062462	0.999567	-1.96061
D000069468	desvenlafaxine	1	23697	3433	11410900	0.140266	0.019751	0.99612	-1.96389
D010100	oxygen	1	23754	3433	11410843	0.139929	0.019704	0.993725	-1.96629
D016651	lithium carbonate	1	24243	3433	11410354	0.1371	0.019305	0.973638	-1.98671
D000068576	interferon beta-1b	1	24326	3433	11410271	0.136632	0.019239	0.970309	-1.99014
C529000	golimumab	4	36284	3430	11398313	0.366346	0.137408	0.976723	-2.00707
D000077206	gabapentin	50	220948	3384	11213649	0.749888	0.567174	0.991463	-2.02017
D000068338	everolimus	4	36985	3430	11397612	0.35938	0.134795	0.958151	-2.04545
D000077146	irinotecan	2	28803	3432	11405794	0.230765	0.057686	0.923141	-2.07306
C056507	gemcitabine	4	37670	3430	11396927	0.352824	0.132336	0.94067	-2.08225
D012965	sodium chloride	4	37714	3430	11396883	0.352411	0.132181	0.939569	-2.08459
D008139	loperamide	6	46738	3428	11387859	0.426464	0.191447	0.949985	-2.08556
C093875	montelukast	17	93705	3417	11340892	0.602127	0.373858	0.969774	-2.08622
D013420	sulfamethoxazole	17	93788	3417	11340809	0.60159	0.373524	0.968909	-2.08989
D000525	alprazolam	31	150217	3403	11284380	0.684319	0.480468	0.974658	-2.10226
D005944	glucosamine	1	27925	3433	11406672	0.118985	0.016755	0.844984	-2.12841
D017616	magnesium compound	6	47658	3428	11386939	0.418198	0.187736	0.93157	-2.13347
D000077143	docetaxel	10	65366	3424	11369231	0.507979	0.273057	0.945012	-2.13858
D013693	temazepam	1	29024	3433	11405573	0.114469	0.016119	0.812909	-2.1671
D017336	loratadine	13	79486	3421	11355111	0.542864	0.314875	0.935931	-2.19827
C533860	macitentan	1	30386	3433	11404211	0.109325	0.015394	0.776378	-2.21307
D000077210	sunitinib	3	36148	3431	11398449	0.275716	0.088874	0.855358	-2.23048
D006493	heparin	6	50005	3428	11384592	0.398487	0.178888	0.887661	-2.25162
D008787	metoclopramide	10	68698	3424	11365899	0.483199	0.259738	0.898911	-2.29649
D016729	leuprolide	5	46989	3429	11387608	0.353377	0.146982	0.849596	-2.32418
D000077300	bosentan	4	42719	3430	11391878	0.310985	0.116644	0.829119	-2.33455
C017311	ferrate	5	47517	3429	11387080	0.349435	0.145342	0.840116	-2.34925
D008012	lidocaine	6	52262	3428	11382335	0.381203	0.171129	0.849157	-2.36015
D011346	prochlorperazine	1	35864	3433	11398733	0.092581	0.013037	0.657472	-2.37929
D015474	isotretinoin	2	35896	3432	11398701	0.185051	0.046259	0.740262	-2.38519
C550468	vilanterol	1	37077	3433	11397520	0.089543	0.012609	0.635894	-2.41265
D000069594	abatacept	8	63079	3426	11371518	0.420956	0.210337	0.842476	-2.44423
D000661	amphetamine	1	38862	3433	11395735	0.085417	0.012028	0.60659	-2.45982
D003913	dextroamphetamine	1	39067	3433	11395530	0.084967	0.011965	0.603396	-2.4651
D000077339	leflunomide	6	54621	3428	11379976	0.364663	0.163705	0.812313	-2.4687
D002945	cisplatin	4	46711	3430	11387886	0.284308	0.106639	0.757992	-2.51382
D000077408	modafinil	2	39637	3432	11394960	0.167531	0.04188	0.670173	-2.52582
D000069474	sofosbuvir	5	51524	3429	11383073	0.322146	0.133993	0.774505	-2.53094
C540278	enzalutamide	1	42652	3433	11391945	0.077801	0.010956	0.552505	-2.5532
D019274	botulinum toxin type A	1	43591	3433	11391006	0.076119	0.010719	0.540558	-2.57506
D019379	teriparatide	17	105459	3417	11329138	0.534462	0.331846	0.86079	-2.57649
D000068717	glatiramer	4	48252	3430	11386345	0.275191	0.103219	0.733684	-2.57897
D000077150	oxaliplatin	1	44178	3433	11390419	0.075103	0.010576	0.533348	-2.58848
D017258	medroxyprogesterone acetate	3	44911	3431	11389686	0.221748	0.071479	0.687925	-2.60761
D005395	fish oil	11	80528	3423	11354069	0.453096	0.250674	0.818977	-2.62122
D000069347	erlotinib	2	42707	3432	11391890	0.155446	0.038859	0.621828	-2.63167
D011398	promethazine	2	43690	3432	11390907	0.151935	0.037981	0.607784	-2.66397
D000069286	bortezomib	1	48089	3433	11386508	0.068972	0.009712	0.489803	-2.67364
D009020	morphine	22	129971	3412	11304626	0.56082	0.36876	0.85291	-2.70379
D019438	ritonavir	1	51140	3433	11383457	0.064839	0.00913	0.460457	-2.73542
D012978	sodium oxybate	1	51612	3433	11382985	0.064244	0.009047	0.456227	-2.74464
D000069449	cinacalcet	2	47868	3432	11386729	0.138623	0.034653	0.554531	-2.79361
D008774	methylphenidate	1	54382	3433	11380215	0.060957	0.008584	0.432883	-2.79716
D014750	vincristine	1	56550	3433	11378047	0.058609	0.008253	0.416208	-2.83644
C004704	cyclobenzaprine	3	51234	3431	11383363	0.194273	0.062623	0.602688	-2.83663
D000068582	certolizumab pegol	2	49629	3432	11384968	0.133684	0.033419	0.534771	-2.8449
C455861	pegfilgrastim	3	51954	3431	11382643	0.191569	0.061751	0.594298	-2.8609
C100416	peginterferon alfa-2a	1	58288	3433	11376309	0.056852	0.008006	0.403735	-2.86686
D009241	ipratropium	5	61742	3429	11372855	0.268591	0.111718	0.645744	-2.9372
Z001	multivitamin	77	356523	3357	11078074	0.712715	0.568583	0.893384	-2.93802
D000077213	lamotrigine	11	88729	3423	11345868	0.410921	0.227341	0.742741	-2.94475
D000077236	topiramate	1	63079	3433	11371518	0.052512	0.007395	0.372913	-2.94626
D004958	estradiol	1	63332	3433	11371265	0.052301	0.007365	0.371415	-2.95028
D004966	conjugated estrogen	1	63791	3433	11370806	0.051923	0.007312	0.368728	-2.95754
Z015	calcium supplement	14	102511	3420	11332086	0.452524	0.267709	0.764926	-2.96056
C427248	treprostinil	1	64924	3433	11369673	0.051012	0.007183	0.362257	-2.97525
D017239	paclitaxel	5	62908	3429	11371689	0.263586	0.109636	0.633709	-2.97923
D000068698	tenofovir	3	55700	3431	11378897	0.178626	0.057579	0.554146	-2.982
D000069287	capecitabine	3	57110	3431	11377487	0.174195	0.056151	0.540397	-3.0255
D008727	methotrexate	64	310897	3370	11123700	0.67949	0.530596	0.870165	-3.06205
D000068581	tadalafil	4	61416	3430	11373181	0.215957	0.081002	0.575754	-3.06347
D005472	fluorouracil	2	58154	3432	11376443	0.114001	0.028499	0.456034	-3.07008
D009538	nicotine	2	58258	3432	11376339	0.113797	0.028447	0.455215	-3.07262
D009525	niacin	3	59182	3431	11375415	0.168065	0.054175	0.521382	-3.08752
C505730	apremilast	10	88403	3424	11346194	0.374843	0.201494	0.697326	-3.09828
C479163	tofacitinib	1	77689	3433	11356908	0.042582	0.005996	0.302394	-3.15584
D001585	benzoyl peroxide	1	79122	3433	11355475	0.041806	0.005887	0.29688	-3.17424
D015761	4-aminopyridine	2	62629	3432	11371968	0.105814	0.026452	0.423282	-3.17545
D000068580	varenicline	1	80339	3433	11354258	0.041168	0.005797	0.292351	-3.18961
D004091	hydromorphone	3	63562	3431	11371035	0.156424	0.050423	0.485266	-3.2118
D003520	cyclophosphamide	15	115443	3419	11319154	0.430168	0.259035	0.714361	-3.25981
D006886	hydroxychloroquine	6	76110	3428	11358487	0.26121	0.117264	0.581855	-3.28527
D000068258	bevacizumab	5	72890	3429	11361707	0.227289	0.094539	0.546443	-3.31028
D000068876	fingolimod	2	69494	3432	11365103	0.095303	0.023824	0.381236	-3.32336
D003024	clozapine	3	67957	3431	11366640	0.146251	0.047144	0.453706	-3.32822
D004317	doxorubicin	4	73327	3430	11361270	0.180688	0.067774	0.481723	-3.41988
D000420	salbutamol	45	251106	3389	11183491	0.591373	0.440675	0.793605	-3.5004
D000077211	zoledronic acid	5	80439	3429	11354158	0.205822	0.08561	0.49483	-3.53197
D000068180	aripiprazole	2	80482	3432	11354115	0.082212	0.020552	0.328868	-3.53227
C467894	ambrisentan	2	94334	3432	11340263	0.070055	0.017513	0.280234	-3.75852
D002047	buprenorphine	3	87917	3431	11346680	0.112849	0.036377	0.350082	-3.77711
D002998	clonazepam	13	124240	3421	11310357	0.345943	0.200659	0.596418	-3.81977
D000068677	sildenafil	3	90288	3431	11344309	0.109862	0.035414	0.340818	-3.82355
D009288	naproxen	15	134145	3419	11300452	0.369584	0.222554	0.613749	-3.84643
D000069462	dimethyl fumarate	3	94722	3431	11339875	0.104679	0.033743	0.324736	-3.90723
D016642	bupropion	7	103470	3427	11331127	0.223688	0.106555	0.469582	-3.95785
D017294	ondansetron	8	107791	3426	11326806	0.245373	0.122607	0.491067	-3.96909
D012254	ribavirin	3	101865	3431	11332732	0.097277	0.031357	0.301775	-4.03419
D000077154	rosiglitazone	3	103270	3431	11331327	0.095942	0.030927	0.297632	-4.05812
D004997	ethinyl estradiol	2	123392	3432	11311205	0.05342	0.013354	0.213691	-4.1418
D005283	fentanyl	14	141555	3420	11293042	0.326579	0.193203	0.552029	-4.17848
D000068556	interferon beta-1a	19	170943	3415	11263654	0.366599	0.233537	0.575476	-4.36174
D010098	oxycodone	27	220872	3407	11213725	0.402347	0.275503	0.587592	-4.71186
D003907	dexamethasone	18	183662	3416	11250935	0.322793	0.20312	0.512974	-4.78452
Z002	peritoneal dialysis solution	6	143496	3428	11291101	0.137723	0.061828	0.306779	-4.85179
D000069442	natalizumab	9	155280	3425	11279317	0.190875	0.099227	0.367172	-4.96175
D006853	hydrocodone	5	190226	3429	11244371	0.086192	0.035852	0.207217	-5.47693
D000077269	lenalidomide	4	203115	3430	11231482	0.064485	0.024188	0.171918	-5.47939
D000068879	adalimumab	74	461710	3360	10972887	0.523412	0.415719	0.659004	-5.50824
D000068800	etanercept	42	498957	3392	10935640	0.271378	0.200176	0.367906	-8.40025

## Sheet: DPP4iBP_DrugB
MeSH ID	Drug B	a1	b1	c1	d1	ROR	ROR lower	ROR upper	Z score
D017706	lisinopril	18	8376	1057	95317	0.19379	0.121552	0.308957	-6.89564
D008790	metoprolol	18	7927	1057	95766	0.205731	0.129039	0.328004	-6.64397
Z001	multivitamin	13	6266	1062	97427	0.19033	0.110084	0.329073	-5.93884
D019808	losartan	13	5974	1062	97719	0.200232	0.115807	0.346202	-5.75701
D000420	salbutamol	5	3923	1070	99770	0.118841	0.049335	0.286275	-4.74853
D009853	omeprazole	35	7273	1040	96420	0.446158	0.318302	0.62537	-4.68468
D019821	simvastatin	49	8951	1026	94742	0.505498	0.379221	0.673825	-4.65209
D000077206	gabapentin	15	4466	1060	99227	0.31441	0.188704	0.523856	-4.44221
D000069036	insulin glargine	53	8969	1022	94724	0.547698	0.415198	0.722481	-4.26037
D000068298	fluticasone	7	3250	1068	100443	0.202564	0.096255	0.426287	-4.20604
D011345	fenofibrate	4	3040	1071	100653	0.123658	0.046295	0.330304	-4.16986
D002762	cholecalciferol	34	6548	1041	97145	0.484552	0.344029	0.682472	-4.14625
C570240	empagliflozin	7	3054	1068	100639	0.215985	0.102627	0.454553	-4.03678
D014807	vitamin D	3	2822	1072	100871	0.100031	0.032191	0.310843	-3.97992
D000077261	carvedilol	21	4733	1054	98960	0.416583	0.270198	0.642275	-3.96441
C057619	glimepiride	62	9612	1013	94081	0.59906	0.463163	0.77483	-3.90346
D005492	folic acid	5	2710	1070	100983	0.174127	0.072267	0.419555	-3.89581
D010098	oxycodone	4	2609	1071	101084	0.144703	0.054168	0.386559	-3.85592
D000068896	canagliflozin	9	2746	1066	100947	0.310369	0.160868	0.598808	-3.48944
C529054	dapagliflozin	2	2197	1073	101496	0.086109	0.021494	0.344978	-3.46301
D000077270	exenatide	1	2850	1074	100843	0.032946	0.004635	0.234187	-3.4107
D011899	ranitidine	2	2026	1073	101667	0.093534	0.023346	0.374745	-3.34608
D000068879	adalimumab	4	1956	1071	101737	0.194259	0.0727	0.51907	-3.26763
D061268	insulin lispro	12	2897	1063	100796	0.392774	0.222083	0.694658	-3.21239
C093875	montelukast	5	1980	1070	101713	0.240048	0.099597	0.578563	-3.17919
D000069450	liraglutide	3	1744	1072	101949	0.163592	0.052625	0.508545	-3.12856
D005395	fish oil	5	1934	1070	101759	0.245868	0.102009	0.592607	-3.12571
D000068299	salmeterol	4	1728	1071	101965	0.220383	0.082466	0.588952	-3.01561
D008727	methotrexate	4	1716	1071	101977	0.22195	0.083052	0.593146	-3.00146
D003907	dexamethasone	1	1746	1074	101947	0.054366	0.007647	0.386533	-2.90982
D004077	digoxin	6	1855	1069	101838	0.308134	0.137939	0.688322	-2.87084
D000069057	insulin detemir	11	2494	1064	101199	0.419499	0.231302	0.76082	-2.85997
C522181	apixaban	5	1687	1070	102006	0.282551	0.117209	0.681134	-2.81536
D005996	nitroglycerin	6	1768	1069	101925	0.323573	0.144841	0.722856	-2.75139
D002998	clonazepam	2	1299	1073	102394	0.146925	0.036658	0.588879	-2.70759
Z015	calcium supplement	1	1385	1074	102308	0.068779	0.009672	0.48908	-2.67463
D001205	ascorbic acid	1	1332	1074	102361	0.071553	0.010062	0.508818	-2.63509
D009288	naproxen	1	1318	1074	102375	0.072323	0.01017	0.514298	-2.62439
D000658	amoxicillin	4	1414	1071	102279	0.270152	0.101064	0.722136	-2.60894
C030397	isosorbide mononitrate	1	1297	1074	102396	0.073509	0.010337	0.522738	-2.60812
C555680	dulaglutide	3	1260	1072	102433	0.227508	0.073159	0.707497	-2.55777
D004143	dioctyl sulfosuccinic acid	1	1228	1074	102465	0.077691	0.010925	0.552506	-2.55277
D014295	trimethoprim	6	1629	1069	102064	0.351662	0.157397	0.785696	-2.54804
Z999	unspecified ingredient	1	1190	1074	102503	0.080202	0.011277	0.570375	-2.52096
D000068718	rosuvastatin	52	7038	1023	96655	0.698076	0.527766	0.923345	-2.51892
D003000	clonidine	1	1142	1074	102551	0.083612	0.011757	0.594647	-2.47932
C017311	ferrate	1	1141	1074	102552	0.083686	0.011767	0.595175	-2.47843
D013420	sulfamethoxazole	6	1568	1069	102125	0.365561	0.163608	0.816797	-2.45335
D064704	levofloxacin	2	1063	1073	102630	0.179958	0.044889	0.721448	-2.42087
D000069604	dabigatran	4	1279	1071	102414	0.299061	0.111863	0.799529	-2.40593
D011189	potassium chloride	16	2789	1059	100904	0.546618	0.333163	0.896833	-2.39104
D008787	metoclopramide	1	1043	1074	102650	0.091637	0.012884	0.651772	-2.38766
D004872	ergocalciferol	1	989	1074	102704	0.096691	0.013594	0.687756	-2.33396
D006830	hydralazine	1	957	1074	102736	0.099955	0.014052	0.710998	-2.30075
C405603	omega-3-triglyceride	3	1080	1072	102613	0.265892	0.085483	0.827049	-2.28798
D009020	morphine	2	965	1073	102728	0.198423	0.049488	0.795578	-2.28277
D000068579	celecoxib	5	1314	1070	102379	0.364084	0.150975	0.878005	-2.24969
D016642	bupropion	1	883	1074	102810	0.10841	0.01524	0.771204	-2.21953
D000068759	formoterol	8	1677	1067	102016	0.456101	0.227121	0.915933	-2.20685
D008148	lovastatin	1	818	1074	102875	0.117099	0.016459	0.833086	-2.14242
D002939	ciprofloxacin	3	991	1072	102702	0.290023	0.093228	0.902233	-2.13768
D017680	potassium compound	3	990	1072	102703	0.290318	0.093323	0.903155	-2.13591
D000068800	etanercept	1	781	1074	102912	0.12269	0.017244	0.872917	-2.09577
D017311	amlodipine	105	12241	970	91452	0.808712	0.660633	0.989983	-2.05757
D018120	finasteride	1	748	1074	102945	0.128144	0.01801	0.91177	-2.05226
D012254	ribavirin	1	747	1074	102946	0.128317	0.018034	0.913001	-2.05091
D003061	codeine	3	938	1072	102755	0.306568	0.098537	0.953796	-2.04169
D005905	glyburide	25	3605	1050	100088	0.66104	0.443983	0.984213	-2.03836
D011433	propranolol	1	721	1074	102972	0.132978	0.018688	0.946209	-2.01523
Z023	colonoscopy preparation	3	907	1072	102786	0.317142	0.101929	0.986754	-1.98303
D017332	cetirizine	6	1287	1069	102406	0.446602	0.199812	0.998204	-1.96438
D011398	promethazine	1	678	1074	103015	0.141471	0.01988	1.00673	-1.95331
D000069447	tiotropium	9	1651	1066	102042	0.521816	0.270272	1.00747	-1.93782
D017984	enoxaparin	2	751	1073	102942	0.255495	0.063696	1.02483	-1.92539
D013974	thyroxine	73	8680	1002	95013	0.797478	0.628182	1.0124	-1.85878
D020280	sertraline	10	1719	1065	101974	0.557011	0.298286	1.04015	-1.83647
D017693	sodium bicarbonate	2	692	1073	103001	0.277438	0.069156	1.11302	-1.80893
C005419	oxybutynin	1	587	1074	103106	0.163547	0.022977	1.16408	-1.80827
D008775	methylprednisolone	3	815	1072	102878	0.353257	0.113513	1.09936	-1.79646
D014805	vitamin B12	2	681	1073	103012	0.281949	0.070278	1.13115	-1.78614
D015725	fluconazole	2	680	1073	103013	0.282367	0.070382	1.13283	-1.78404
D000082	acetaminophen	72	8474	1003	95219	0.806616	0.634402	1.02558	-1.75387
D000069552	rivaroxaban	14	2137	1061	101556	0.627067	0.369459	1.06429	-1.72913
C446481	aliskiren	1	542	1074	103151	0.177203	0.024892	1.26145	-1.72806
D000077205	pioglitazone	48	5903	1027	97790	0.77427	0.578995	1.0354	-1.72536
D004177	sulpyrine	1	515	1074	103178	0.186542	0.026202	1.32806	-1.67669
D000069464	solifenacin	1	487	1074	103206	0.19732	0.027713	1.40495	-1.6205
D000077402	pantoprazole	48	5815	1027	97878	0.786695	0.588276	1.05204	-1.6179
D000077715	nateglinide	1	461	1074	103232	0.208501	0.02928	1.48473	-1.56538
D009173	mycophenolic acid	1	454	1074	103239	0.211731	0.029732	1.50778	-1.55001
Z998	randomized or placebo	1	452	1074	103241	0.212672	0.029864	1.51449	-1.54557
D000068736	duloxetine	15	2150	1060	101543	0.668339	0.400763	1.11457	-1.54431
D006854	hydrocortisone	2	552	1073	103141	0.348275	0.086769	1.39791	-1.48757
D000525	alprazolam	15	2116	1060	101577	0.679305	0.407328	1.13289	-1.48186
D007548	isosorbide dinitrate	2	543	1073	103150	0.354079	0.088212	1.42126	-1.46422
D019818	clavulanic acid	3	658	1072	103035	0.438213	0.140742	1.36442	-1.42378
C505730	apremilast	1	398	1074	103295	0.241653	0.033924	1.72138	-1.41781
D000077338	latanoprost	2	520	1073	103173	0.369822	0.092123	1.48462	-1.40275
D002117	calcitriol	2	519	1073	103174	0.370538	0.092301	1.48751	-1.40002
D001262	atenolol	23	2954	1052	100739	0.745589	0.492466	1.12881	-1.38739
D014196	trazodone	7	1137	1068	102556	0.59119	0.28051	1.24597	-1.38185
D024502	alpha-tocopherol	3	639	1072	103054	0.451326	0.144942	1.40535	-1.37281
D000069285	infliximab	1	378	1074	103315	0.254488	0.035721	1.81305	-1.36605
D019386	alendronate	6	1005	1069	102688	0.573492	0.25645	1.28248	-1.35409
D008139	loperamide	3	625	1072	103068	0.461499	0.1482	1.43711	-1.33428
D002809	chondroitin sulfate	1	364	1074	103329	0.264312	0.037096	1.88322	-1.32818
D002752	chlorthalidone	1	359	1074	103334	0.268006	0.037613	1.90962	-1.3143
D007792	lactulose	3	609	1072	103084	0.473697	0.152107	1.47521	-1.28918
D019819	budesonide	12	1665	1063	102028	0.691756	0.390797	1.22449	-1.26488
D015283	citalopram	28	3418	1047	100275	0.78457	0.538219	1.14368	-1.26179
D006886	hydroxychloroquine	2	468	1073	103225	0.411121	0.102381	1.6509	-1.2532
C041226	terazosin	1	334	1074	103359	0.288136	0.04043	2.05347	-1.24188
D017291	clarithromycin	2	463	1073	103230	0.415581	0.103488	1.66886	-1.23796
D004921	erythropoietin	2	455	1073	103238	0.42292	0.10531	1.69843	-1.21323
D002230	carbidopa	3	582	1072	103111	0.495802	0.159184	1.54425	-1.21035
D017374	paroxetine	6	947	1069	102746	0.60896	0.27227	1.362	-1.20773
C417083	peginterferon alfa-2b	1	307	1074	103386	0.313559	0.043986	2.23522	-1.15734
D001379	azathioprine	1	304	1074	103389	0.316662	0.04442	2.25742	-1.14749
D004656	enalapril	16	2048	1059	101645	0.74986	0.456809	1.23091	-1.13841
Z005	amino acid preparation	1	301	1074	103392	0.319828	0.044863	2.28006	-1.13755
D015736	felodipine	1	298	1074	103395	0.323057	0.045314	2.30315	-1.12751
C479079	insulin glulisine	2	425	1073	103268	0.452905	0.112752	1.81923	-1.11649
D004155	diphenhydramine	7	1025	1068	102668	0.656505	0.311424	1.38396	-1.10598
D012965	sodium chloride	2	419	1073	103274	0.459417	0.114368	1.84548	-1.09633
D002110	caffeine	1	284	1074	103409	0.339028	0.047547	2.41741	-1.07927
D014635	valproic acid	4	657	1071	103036	0.585726	0.218772	1.56818	-1.06457
D009582	nitrofurantoin	2	408	1073	103285	0.471854	0.117454	1.8956	-1.05861
D001726	bisacodyl	1	278	1074	103415	0.346365	0.048572	2.46991	-1.05786
D000077334	zolpidem	17	2095	1058	101598	0.779228	0.481632	1.2607	-1.01622
D010878	piperacillin	2	395	1073	103298	0.487444	0.121321	1.95846	-1.01271
D006493	heparin	3	515	1072	103178	0.560669	0.179943	1.74694	-0.9979
D009270	naloxone	1	261	1074	103432	0.368986	0.051733	2.63182	-0.994626
C020748	ferrous sulfate	12	1540	1063	102153	0.748822	0.422966	1.32572	-0.992525
D015525	omega-3 fatty acid	3	510	1072	103183	0.566193	0.18171	1.76421	-0.980963
D000078142	tazobactam	2	386	1073	103307	0.498853	0.124151	2.00446	-0.98005
D016756	intravenous immunoglobulin	1	255	1074	103438	0.37769	0.052948	2.69414	-0.971323
D004176	dipyridamole	1	252	1074	103441	0.382198	0.053578	2.72641	-0.959466
D061265	biphasic insulin	4	618	1071	103075	0.622924	0.232623	1.66809	-0.941847
D000077602	tolvaptan	1	247	1074	103446	0.389953	0.054661	2.78196	-0.939388
D010644	phenprocoumon	1	244	1074	103449	0.394759	0.055332	2.81638	-0.927146
D001621	betahistine	1	243	1074	103450	0.396387	0.055559	2.82804	-0.923033
D000068256	darbepoetin alfa	2	365	1073	103328	0.527662	0.131293	2.12065	-0.900797
D000077239	meloxicam	7	945	1068	102748	0.712637	0.337979	1.50261	-0.890114
D009529	nicardipine	1	235	1074	103458	0.409913	0.057447	2.92495	-0.889502
D002981	clindamycin	2	362	1073	103331	0.53205	0.132381	2.13835	-0.889107
D007328	insulin	28	3188	1047	100505	0.843103	0.578311	1.22914	-0.887334
D015738	famotidine	12	1483	1063	102210	0.778037	0.439431	1.37756	-0.861071
C062765	dorzolamide	1	218	1074	103475	0.441952	0.061917	3.15458	-0.814307
D004294	domperidone	3	462	1072	103231	0.625309	0.200613	1.94908	-0.809451
D002119	calcium carbonate	11	1353	1064	102340	0.781985	0.430699	1.41979	-0.80815
C053541	bicalutamide	1	213	1074	103480	0.452348	0.063367	3.22912	-0.791078
D016712	mupirocin	1	211	1074	103482	0.456644	0.063966	3.25994	-0.781634
D000069059	atorvastatin	126	12969	949	90724	0.928795	0.770576	1.1195	-0.775257
D000069583	pregabalin	34	3727	1041	99966	0.876034	0.621578	1.23466	-0.755969
C031621	ferrous fumarate	2	326	1073	103367	0.59101	0.146989	2.37632	-0.740803
D002220	carbamazepine	2	322	1073	103371	0.598375	0.148813	2.40606	-0.723331
D018170	sumatriptan	1	199	1074	103494	0.484237	0.067812	3.45788	-0.723028
D011241	prednisone	25	2771	1050	100922	0.867162	0.582189	1.29163	-0.701147
D007213	indomethacin	1	191	1074	103502	0.504558	0.070643	3.60374	-0.68197
D000077287	levetiracetam	4	539	1071	103154	0.714772	0.266799	1.91493	-0.667854
D000077144	clopidogrel	51	5384	1024	98309	0.909407	0.685571	1.20633	-0.658756
D002328	carisoprodol	1	184	1074	103509	0.523789	0.073321	3.74181	-0.644616
D010672	phenytoin	1	184	1074	103509	0.523789	0.073321	3.74181	-0.644616
C055085	calcipotriene	1	184	1074	103509	0.523789	0.073321	3.74181	-0.644616
D004316	doxepin	1	176	1074	103517	0.547639	0.076641	3.91315	-0.600154
D011092	polyethylene glycol	5	625	1070	103068	0.770602	0.318963	1.86174	-0.579011
C093844	pirfenidone	1	172	1074	103521	0.560397	0.078417	4.00482	-0.577164
D012293	rifampin	1	169	1074	103524	0.570361	0.079803	4.07644	-0.55957
D017292	doxazosin	10	1149	1065	102544	0.837993	0.448358	1.56623	-0.553902
D000077291	terbinafine	1	167	1074	103526	0.577203	0.080755	4.12563	-0.547667
Z024	digestive enzyme preparation	2	283	1073	103410	0.681093	0.169285	2.74028	-0.540723
D015032	zinc	1	161	1074	103532	0.598749	0.083751	4.28056	-0.511089
D000068737	tolterodine	2	275	1073	103418	0.700961	0.174198	2.82062	-0.50019
D009761	nystatin	3	380	1072	103313	0.760848	0.243904	2.37343	-0.470889
C043482	moxonidine	1	154	1074	103539	0.626007	0.087539	4.47666	-0.466663
C018904	dexchlorpheniramine	1	147	1074	103546	0.655861	0.091686	4.69157	-0.420183
C052785	rebamipide	6	684	1069	103009	0.845264	0.377558	1.89235	-0.408831
D015242	ofloxacin	1	143	1074	103550	0.674233	0.094237	4.82388	-0.392626
D000068296	risedronate	4	467	1071	103226	0.825549	0.307976	2.21294	-0.38107
D002927	cimetidine	1	141	1074	103552	0.683809	0.095567	4.89288	-0.378559
D005947	glucose	1	139	1074	103554	0.693662	0.096934	4.96387	-0.364292
D061386	human insulin	44	4477	1031	99216	0.945777	0.698408	1.28076	-0.360378
C555450	secukinumab	2	244	1073	103449	0.790254	0.196263	3.18196	-0.331242
D007004	hypoglycemic agent	1	134	1074	103559	0.719579	0.100529	5.15069	-0.327714
D000959	antihypertensive agent	1	131	1074	103562	0.73608	0.102817	5.26967	-0.305112
C552171	edoxaban	2	237	1073	103456	0.81365	0.20204	3.27671	-0.290153
D014580	ursodeoxycholic acid	8	850	1067	102843	0.907155	0.451009	1.82464	-0.273297
D000077786	torsemide	15	1541	1060	102152	0.938058	0.56211	1.56545	-0.244729
D000667	ampicillin	1	122	1074	103571	0.790449	0.110351	5.66202	-0.234087
D014148	tranexamic acid	1	121	1074	103572	0.79699	0.111257	5.70925	-0.225876
D014221	triamcinolone	2	226	1073	103467	0.853343	0.211837	3.43753	-0.223091
C001671	magnesium trisilicate	2	221	1073	103472	0.872692	0.21661	3.51596	-0.191533
D011224	prazosin	1	116	1074	103577	0.831383	0.116018	5.95769	-0.183788
D014640	vancomycin	3	318	1072	103375	0.909735	0.291381	2.84033	-0.16286
D016572	cyclosporine	4	412	1071	103281	0.936254	0.349081	2.51109	-0.130858
C000594389	atezolizumab	1	110	1074	103583	0.876782	0.122297	6.2859	-0.130842
D014508	urea	1	109	1074	103584	0.884834	0.12341	6.34415	-0.121741
D000666	amphotericin B	1	109	1074	103584	0.884834	0.12341	6.34415	-0.121741
C437965	olmesartan	7	705	1068	102988	0.957468	0.453673	2.02072	-0.114052
C582435	pembrolizumab	2	209	1073	103484	0.922905	0.228991	3.71959	-0.112816
C031049	teprenone	2	204	1073	103489	0.945571	0.234577	3.81156	-0.078689
D005702	galantamine	1	99	1074	103594	0.974305	0.135766	6.99196	-0.025888
D014801	vitamin A	1	99	1074	103594	0.974305	0.135766	6.99196	-0.025888
C061957	polaprezinc	1	99	1074	103594	0.974305	0.135766	6.99196	-0.025888
C520025	mirabegron	4	386	1071	103307	0.999569	0.372569	2.68176	-0.000855
Z004	lactic acid bacteria preparation	11	1057	1064	102636	1.00387	0.552538	1.82385	0.012666
D002746	chlorpromazine	1	94	1074	103599	1.02618	0.14292	7.36808	0.025695
D001712	biperiden	1	94	1074	103599	1.02618	0.14292	7.36808	0.025695
D001241	aspirin	197	18966	878	84727	1.00235	0.858151	1.17077	0.029574
D000077213	lamotrigine	4	380	1071	103313	1.01541	0.378443	2.72447	0.030371
D017592	skin care	1	92	1074	103601	1.04851	0.145997	7.5301	0.047091
C087958	minodronate	1	92	1074	103601	1.04851	0.145997	7.5301	0.047091
D028321	plant preparation	3	271	1072	103422	1.068	0.341756	3.33752	0.11316
D012709	serum albumin	1	84	1074	103609	1.14846	0.159752	8.25621	0.137537
C121414	dai-kenchu-to	1	84	1074	103609	1.14846	0.159752	8.25621	0.137537
D005938	glucocorticoid	2	174	1073	103519	1.10892	0.274781	4.47523	0.145245
D000077409	tamsulosin	30	2794	1045	100899	1.03673	0.719775	1.49325	0.193756
D004318	doxycycline	6	534	1069	103159	1.08428	0.483845	2.42981	0.196537
D000464	alginate	1	78	1074	103615	1.23687	0.171898	8.89975	0.211136
C059238	limaprost	2	166	1073	103527	1.16245	0.287936	4.69305	0.211419
C040656	loxoprofen	8	713	1067	102980	1.0829	0.538051	2.17949	0.223179
D000077486	ticagrelor	6	528	1069	103165	1.09666	0.489347	2.45769	0.224112
D014292	trimetazidine	2	163	1073	103530	1.18388	0.293199	4.7803	0.237048
C003321	polystyrene sulfonate	5	433	1070	103260	1.11437	0.460543	2.69644	0.240201
D000069438	ezetimibe	36	3335	1039	100358	1.04266	0.746554	1.45621	0.245106
D000078305	zonisamide	1	71	1074	103622	1.35891	0.188626	9.78988	0.304401
D012441	Saccharomyces cerevisiae	1	71	1074	103622	1.35891	0.188626	9.78988	0.304401
C121345	desloratadine	3	240	1072	103453	1.20631	0.385705	3.77277	0.32241
D009543	nifedipine	18	1603	1057	102090	1.08454	0.678861	1.73266	0.339538
D017035	pravastatin	36	3282	1039	100411	1.06006	0.758989	1.48055	0.342165
C040738	cefuroxime axetil	1	68	1074	103625	1.4189	0.196834	10.2283	0.347175
C030848	eperisone	1	68	1074	103625	1.4189	0.196834	10.2283	0.347175
D020849	raloxifene	2	149	1073	103544	1.2953	0.320537	5.23431	0.363144
D002233	carbocysteine	5	407	1070	103286	1.18586	0.48993	2.87033	0.377977
D000068557	olmesartan medoxomil	20	1768	1055	101925	1.09289	0.700423	1.70526	0.391319
D000078785	mirtazapine	9	761	1066	102932	1.14196	0.590253	2.20934	0.394247
D014859	warfarin	34	3067	1041	100626	1.07158	0.760079	1.51074	0.394516
D000077340	fluvastatin	4	312	1071	103381	1.23753	0.460714	3.32416	0.422746
D020909	acarbose	9	752	1066	102941	1.15573	0.597343	2.23609	0.42981
D011222	prazepam	1	62	1074	103631	1.5563	0.215597	11.2343	0.438585
C008205	isopropyl myristate	1	62	1074	103631	1.5563	0.215597	11.2343	0.438585
D002744	chlorpheniramine	3	219	1072	103474	1.32225	0.422492	4.13817	0.479873
D000069603	sevelamer	3	219	1072	103474	1.32225	0.422492	4.13817	0.479873
D018723	bethanechol	1	59	1074	103634	1.63548	0.226385	11.8153	0.487596
C034532	camostat	1	58	1074	103635	1.6637	0.230225	12.0225	0.504477
D064750	rabeprazole	16	1352	1059	102341	1.14366	0.696031	1.87917	0.529804
D010076	oxazepam	4	295	1071	103398	1.30906	0.487169	3.51756	0.534016
C020960	brotizolam	6	464	1069	103229	1.2487	0.556842	2.80016	0.539044
D010577	petrolatum	1	56	1074	103637	1.72315	0.23831	12.4596	0.539109
C081643	candesartan	13	1079	1062	102614	1.16414	0.671513	2.01815	0.541402
D008879	midodrine	2	131	1073	103562	1.47353	0.364182	5.96211	0.543595
C056516	exemestane	2	131	1073	103562	1.47353	0.364182	5.96211	0.543595
C119467	lanthanum carbonate	2	128	1073	103565	1.50811	0.372637	6.10353	0.57602
D000077545	eplerenone	5	366	1070	103327	1.31923	0.544703	3.19505	0.613874
D014229	triazolam	3	200	1072	103493	1.44813	0.462376	4.53544	0.63569
D054368	laxative	1	49	1074	103644	1.96944	0.271699	14.2758	0.670631
C000622691	pibrentasvir	1	49	1074	103644	1.96944	0.271699	14.2758	0.670631
C000612853	glecaprevir	1	49	1074	103644	1.96944	0.271699	14.2758	0.670631
C111827	brinzolamide	2	119	1073	103574	1.62231	0.400529	6.57104	0.677963
C053090	epinastine	2	117	1073	103576	1.65007	0.407303	6.68482	0.701641
D063325	tiapride	1	47	1074	103646	2.05329	0.283028	14.8961	0.711582
D003348	cortisone	2	116	1073	103577	1.66431	0.410777	6.74319	0.713628
C065166	imidapril	3	191	1072	103502	1.5165	0.484014	4.75145	0.71464
C035276	eicosapentaenoic acid ethyl ester	6	425	1069	103268	1.3638	0.607884	3.05971	0.752604
D000077731	meropenem	3	182	1072	103511	1.59163	0.507772	4.98901	0.797322
D007252	influenza vaccine	3	180	1072	103513	1.60934	0.513371	5.04506	0.816238
D005665	furosemide	115	10311	960	93382	1.0849	0.89316	1.3178	0.821251
Z019	hemorrhoid preparation	1	41	1074	103652	2.35391	0.323488	17.1285	0.845436
C041075	rilmazafone	1	41	1074	103652	2.35391	0.323488	17.1285	0.845436
D019804	mesalamine	6	407	1069	103286	1.42436	0.634722	3.19637	0.857734
D004110	diltiazem	24	1944	1051	101749	1.19521	0.795497	1.79575	0.858504
D013629	tamoxifen	2	102	1073	103591	1.89301	0.466463	7.68222	0.892959
C025292	diacerhein	1	39	1074	103654	2.47467	0.339673	18.0291	0.894299
D000074324	ipilimumab	3	171	1072	103522	1.69419	0.540172	5.31366	0.903988
D013407	sulbactam	2	101	1073	103592	1.91177	0.471023	7.75939	0.906672
D000547	amantadine	3	170	1072	103523	1.70418	0.543323	5.34528	0.914015
D007660	ketoprofen	5	319	1070	103374	1.51428	0.624696	3.67067	0.918518
D013999	timolol	8	556	1067	103137	1.3908	0.690284	2.80222	0.922962
D000068238	lubiprostone	5	314	1070	103379	1.53847	0.634605	3.7297	0.95348
D013256	steroid	1	36	1074	103657	2.68097	0.36723	19.5725	0.972316
C103998	epoetin beta	1	36	1074	103657	2.68097	0.36723	19.5725	0.972316
C051883	maxacalcitol	1	35	1074	103658	2.75759	0.377437	20.1473	0.999714
C007975	hydrocortisone butyrate	1	34	1074	103659	2.83873	0.388226	20.7569	1.02787
D000081226	sennoside	19	1446	1056	102247	1.27225	0.805851	2.00858	1.0335
D002997	clomipramine	2	92	1073	103601	2.09897	0.516461	8.53052	1.03639
D013015	sotalol	6	377	1069	103316	1.53815	0.685111	3.45333	1.04351
D005436	floxacillin	2	91	1073	103602	2.12206	0.522056	8.62576	1.05156
D000077525	cefdinir	3	156	1072	103537	1.85737	0.591638	5.83094	1.06078
C504882	topiroxostat	1	32	1074	103661	3.01621	0.411767	22.0938	1.08665
D000068756	valsartan	72	6094	1003	97599	1.14967	0.903885	1.4623	1.13655
C574276	cobimetinib	1	30	1074	103663	3.21735	0.438346	23.6146	1.14903
D006919	hydroxyzine	11	747	1064	102946	1.42475	0.78321	2.5918	1.15958
D002990	clobetasol	6	358	1069	103335	1.62009	0.721364	3.63849	1.16879
C108475	pitavastatin	13	904	1062	102789	1.39186	0.802371	2.41445	1.17652
C015808	difluprednate	2	83	1073	103610	2.32677	0.571589	9.47161	1.17906
D000077143	docetaxel	5	282	1070	103411	1.71358	0.706282	4.15747	1.19101
C016600	ferrous citrate	5	279	1070	103414	1.73205	0.713838	4.20265	1.21462
C093230	fexofenadine	13	892	1062	102801	1.41075	0.813218	2.44735	1.22437
D010634	phenobarbital	2	80	1073	103613	2.4141	0.592674	9.83315	1.22996
D000077407	cilostazol	10	650	1065	103043	1.48852	0.794786	2.7878	1.24255
C508420	continuous erythropoietin receptor activator	3	140	1072	103553	2.06996	0.658546	6.50633	1.2451
C413685	entecavir	2	78	1073	103615	2.47604	0.607617	10.0899	1.26492
D064098	esomeprazole	60	4926	1015	98767	1.18523	0.912072	1.5402	1.27141
D002112	calcifediol	2	77	1073	103616	2.50822	0.615374	10.2234	1.28273
D064747	lansoprazole	46	3669	1029	100024	1.21871	0.905365	1.64049	1.30437
D020799	pancrelipase	3	134	1072	103559	2.16277	0.687704	6.8017	1.31955
D013012	sorbitol	1	25	1074	103668	3.86101	0.522677	28.5212	1.3241
D013806	theophylline	5	265	1070	103428	1.8238	0.751344	4.42709	1.32814
D008559	memantine	7	406	1068	103287	1.66742	0.787953	3.52852	1.33686
C028994	betamethasone phosphate	1	24	1074	103669	4.02192	0.54359	29.7574	1.36302
C057710	cefditoren pivoxil	1	24	1074	103669	4.02192	0.54359	29.7574	1.36302
D017610	calcium compound	22	1569	1053	102124	1.35988	0.888912	2.08037	1.41712
C020168	loprazolam	1	22	1074	103671	4.38763	0.590868	32.5814	1.44564
C005701	picosulfate sodium	5	241	1070	103452	2.00589	0.825686	4.87305	1.53706
C547512	eldecalcitol	4	177	1071	103516	2.18426	0.80932	5.89507	1.54235
D001623	betamethasone	6	302	1069	103391	1.92154	0.854539	4.32083	1.57978
D017963	azithromycin	12	715	1063	102978	1.62587	0.916056	2.8857	1.66047
C524644	yokukansan	2	58	1073	103635	3.33049	0.812383	13.6539	1.67135
D000069465	febuxostat	19	1247	1056	102446	1.47815	0.935836	2.33473	1.67565
C007288	dexpanthenol	2	57	1073	103636	3.38896	0.826303	13.8993	1.69503
D005839	gentamicin	4	163	1071	103530	2.37219	0.878127	6.40827	1.70368
C064357	naftopidil	3	106	1072	103587	2.7348	0.866732	8.62913	1.71604
C030814	menatetrenone	2	56	1073	103637	3.44951	0.840708	14.1537	1.71911
D013148	spironolactone	44	3280	1031	100413	1.3065	0.964289	1.77016	1.72533
D007980	levodopa	13	763	1062	102930	1.65134	0.951273	2.8666	1.78248
D015784	betaxolol	2	52	1073	103641	3.715	0.903723	15.2715	1.81964
C557413	azilsartan medoxomil	8	392	1067	103301	1.97581	0.978614	3.98911	1.89969
C061679	azelnidipine	7	324	1068	103369	2.09109	0.986582	4.43212	1.92475
D004308	dothiepin	1	13	1074	103680	7.42587	0.970536	56.8176	1.93119
D017257	ramipril	52	3845	1023	99848	1.31999	0.997147	1.74736	1.94004
D000077555	methylprednisolone acetate	2	47	1073	103646	4.11041	0.997139	16.9439	1.95603
D006220	haloperidol	5	198	1070	103495	2.44253	1.00346	5.94538	1.96762
C047681	pranlukast	2	46	1073	103647	4.19981	1.01819	17.3233	1.98493
D005473	fluoxetine	17	1010	1058	102683	1.63358	1.00764	2.64836	1.99087
C102817	voglibose	20	1217	1055	102476	1.59628	1.02191	2.49347	2.05526
D014700	verapamil	15	847	1060	102846	1.71826	1.02758	2.87318	2.06373
C008088	alfacalcidol	10	496	1065	103197	1.9536	1.04159	3.66417	2.08698
C551624	suvorexant	4	133	1071	103560	2.90811	1.07364	7.87703	2.09977
D004008	diclofenac	20	1204	1055	102489	1.61372	1.03304	2.52081	2.10283
C120662	calcium acetate	4	131	1071	103562	2.95257	1.08981	7.99922	2.12913
D000638	amiodarone	20	1195	1055	102498	1.62602	1.04088	2.54009	2.13606
C062720	mosapride	7	298	1068	103395	2.2741	1.07219	4.82334	2.1417
D010232	paraffin	3	82	1072	103611	3.53605	1.11552	11.2088	2.14572
D000628	aminophylline	1	10	1074	103683	9.65391	1.23469	75.483	2.16092
D014147	tramadol	43	2965	1032	100728	1.41551	1.04107	1.92463	2.2168
C084599	clotiazepam	3	78	1072	103615	3.71753	1.17155	11.7964	2.22874
D053139	oseltamivir	4	121	1071	103572	3.19689	1.17856	8.67168	2.2827
D017298	bisoprolol	61	4372	1014	99321	1.36664	1.05358	1.77271	2.35321
C061004	benidipine	7	272	1068	103421	2.49211	1.17401	5.29005	2.37775
D002976	clenbuterol	3	70	1072	103623	4.14271	1.30237	13.1776	2.40747
Z022	topical antibiotic	2	32	1073	103661	6.03804	1.44518	25.2273	2.46476
D000077333	telmisartan	31	1910	1044	101783	1.58235	1.10389	2.26819	2.49803
C077793	candesartan cilexetil	21	1153	1054	102540	1.77191	1.14595	2.73981	2.57265
D000077265	donepezil	14	653	1061	103040	2.08212	1.22204	3.54751	2.69758
C035058	azulene sulfonate sodium	5	140	1070	103553	3.45637	1.41359	8.45117	2.71879
D001624	betamethasone valerate	5	139	1070	103554	3.48128	1.42362	8.51299	2.73419
C472067	levocetirizine	9	345	1066	103348	2.52911	1.30125	4.9156	2.73664
C019476	mecobalamin	12	518	1063	103175	2.2485	1.26461	3.99788	2.75954
D007190	indapamide	19	967	1056	102726	1.91136	1.20893	3.02194	2.77183
D012837	silver sulfadiazine	3	54	1072	103639	5.37101	1.67673	17.2048	2.83016
C044610	etizolam	9	329	1066	103364	2.65252	1.36419	5.15756	2.87539
D003975	diazepam	17	812	1058	102881	2.03583	1.25456	3.30366	2.87814
C571886	insulin degludec	15	654	1060	103039	2.22951	1.33159	3.7329	3.04904
D000069557	travoprost	7	207	1068	103486	3.27671	1.5391	6.97603	3.07846
C052035	trandolapril	6	161	1069	103532	3.60929	1.59416	8.1717	3.07855
D000068836	rivastigmine	9	300	1066	103393	2.90975	1.49521	5.66251	3.1442
C005553	crotamiton	2	18	1073	103675	10.7357	2.48791	46.3265	3.18179
D014049	tolperisone	1	1	1074	103692	96.5475	6.03469	1544.64	3.23074
D010426	pentosan sulfuric polyester	6	150	1069	103543	3.87439	1.70942	8.78128	3.2443
D007559	ivermectin	2	17	1073	103676	11.3674	2.62301	49.2627	3.2489
D000068577	nebivolol	25	1238	1050	102455	1.97044	1.32006	2.94125	3.31866
C058249	ebastine	3	39	1072	103654	7.43786	2.29497	24.1057	3.34469
D010431	pentoxifylline	7	180	1068	103513	3.7692	1.76718	8.03931	3.43329
D002034	bumetanide	15	590	1060	103103	2.47289	1.47604	4.14296	3.43892
C495910	ramelteon	6	136	1069	103557	4.2738	1.88261	9.70215	3.4725
D000551	ambroxol	8	221	1067	103472	3.5104	1.72937	7.12563	3.47646
D000077583	quinapril	14	502	1061	103191	2.71238	1.58932	4.62902	3.65888
D020108	nicorandil	15	537	1060	103156	2.71835	1.62155	4.55703	3.79381
C011175	betamethasone dipropionate	7	148	1068	103545	4.58558	2.14341	9.81034	3.92483
D008687	metformin	594	51030	481	52663	1.27445	1.12938	1.43814	3.93349
C005425	pantethine	5	78	1070	103615	6.20747	2.50817	15.3629	3.94888
D000069605	olopatadine	10	263	1065	103430	3.69268	1.95813	6.96369	4.03628
D008277	magnesium oxide	41	2082	1034	101611	1.93519	1.41212	2.65201	4.10648
D000068882	paliperidone	6	98	1069	103595	5.93316	2.59623	13.5591	4.22251
C552956	vonoprazan	10	246	1065	103447	3.94851	2.09213	7.45207	4.23794
D000536	aluminum hydroxide	14	427	1061	103266	3.19111	1.86749	5.45288	4.24493
D000077594	nivolumab	15	473	1060	103220	3.08808	1.84037	5.18168	4.26986
D013988	ticlopidine	7	127	1068	103566	5.34491	2.49131	11.4671	4.30379
D006852	hydrochlorothiazide	126	8375	949	95318	1.5111	1.25315	1.82215	4.32296
C040972	saw palmetto extract	9	197	1066	103496	4.4355	2.26785	8.67504	4.35249
D008276	magnesium hydroxide	13	362	1062	103331	3.49415	2.00274	6.09618	4.40577
C018222	azosemide	14	406	1061	103287	3.35685	1.96363	5.73858	4.42657
D001545	benserazide	10	231	1065	103462	4.20552	2.22653	7.94346	4.42697
D000070	acebutolol	8	155	1067	103538	5.00834	2.45451	10.2193	4.42774
D001960	bromazepam	11	272	1064	103421	3.93089	2.14482	7.2043	4.42873
C013486	diflucortolone valerate	4	33	1071	103660	11.7319	4.14901	33.1735	4.64301
D000077405	irbesartan	46	2218	1029	101475	2.04522	1.51763	2.75622	4.70039
D008140	lorazepam	36	1552	1039	102141	2.28032	1.62951	3.19106	4.80796
D014237	trichlormethiazide	12	277	1063	103416	4.2146	2.3572	7.53556	4.85229
C108476	bepotastine	7	101	1068	103592	6.72251	3.11753	14.4961	4.86024
D011239	prednisolone	42	1906	1033	101787	2.17129	1.58961	2.96582	4.87325
D000068538	dutasteride	19	580	1056	103113	3.19871	2.01735	5.07188	4.94395
D061267	insulin aspart	62	3164	1013	100529	1.94463	1.50113	2.51916	5.0358
D000074	acenocoumarol	11	216	1064	103477	4.95269	2.69421	9.10439	5.15067
C015568	urapidil	15	326	1060	103367	4.48693	2.66462	7.5555	5.64624
D000493	allopurinol	87	4595	988	99098	1.89907	1.52225	2.36918	5.68357
C021322	prednisolone succinate	19	480	1056	103213	3.86886	2.43635	6.14364	5.73414
D008911	minocycline	11	162	1064	103531	6.60703	3.57677	12.2046	6.03046
D007336	isophane insulin	19	430	1056	103263	4.32082	2.71823	6.86824	6.18895
D003622	dapsone	6	35	1069	103658	16.623	6.97722	39.6036	6.34595
D020913	perindopril	43	1532	1032	102161	2.77853	2.03953	3.7853	6.47782
C047638	alfuzosin	18	359	1057	103334	4.9017	3.04135	7.89997	6.5278
C445659	bilastine	8	65	1067	103628	11.9533	5.72113	24.9745	6.59947
D000077769	rilmenidine	12	160	1063	103533	7.30477	4.05028	13.1743	6.60886
C060285	lacidipine	6	30	1069	103663	19.3944	8.05567	46.6928	6.6143
D018967	risperidone	25	626	1050	103067	3.92009	2.61632	5.87357	6.62199
C526675	fesoterodine	12	156	1063	103537	7.49237	4.15213	13.5197	6.68722
C095285	silodosin	19	361	1056	103332	5.15012	3.23399	8.20154	6.90407
C017673	fluindione	19	345	1056	103348	5.3898	3.38271	8.58778	7.08761
C072379	repaglinide	51	1791	1024	101902	2.83372	2.13087	3.76841	7.16169
C006480	althiazide	10	69	1065	103624	14.1014	7.24513	27.4459	7.7885
C054218	manidipine	11	86	1064	103607	12.4549	6.62996	23.3977	7.84013
D005907	gliclazide	104	4597	971	99096	2.30885	1.88207	2.8324	8.0246
D017272	celiprolol	12	74	1063	103619	15.8072	8.56364	29.1778	8.82713
D009536	niacinamide	9	20	1066	103673	43.7644	19.8816	96.3366	9.38685
C515050	zopiclone	37	666	1038	103027	5.51418	3.938	7.72123	9.94015
C053268	cefpodoxime	10	15	1065	103678	64.9002	29.0904	144.791	10.1924
C053267	cefpodoxime proxetil	11	24	1064	103669	44.6569	21.8195	91.3972	10.3965
C060343	lercanidipine	49	700	1026	102993	7.02681	5.22598	9.4482	12.9065
D008239	lysine	105	1395	970	102298	7.93799	6.44614	9.7751	19.5046
